# Supplementary material for: Gelatin methacrylate hydrogels culture model for glioblastoma cells enriches for mesenchymal-like state and models interactions with immune cells
Source: Sci Rep. 2021 Sep 6;11:17727. doi: 10.1038/s41598-021-97059-z (PMC8421368; doi:10.1038/s41598-021-97059-z)
Supplement: Supplementary file 3 — Supplementary Information 3. [file 41598_2021_97059_MOESM3_ESM.xlsx]

## Sheet: GelMAsinglesampledifferentialge
Gene matrix indicating the differential genes across 14 comparisons.
gene	MGH26_NS_vs_MGH26_DGC	MGH28_NS_vs_MGH28_DGC	MGH31_NS_vs_MGH31_DGC	MN161_3D_vs_MN161_2D	MN285_3D_vs_MN285_2D	MN474_3D_vs_MN474_2D	U251_3D_vs_U251_2D	MN238_3D_vs_MN238_hypoxia	MN285_3D_vs_MN285_hypoxia	MN474_3D_vs_MN474_hypoxia	U251_3D_vs_U251_hypoxia	MN285_hypoxia_vs_MN285_2D	MN474_hypoxia_vs_MN474_2D	U251_hypoxia_vs_U251_2D
A2M	down	NA	up	up	up	NA	up	up	up	NA	up	down	down	NA
ACTA2	down	down	NA	NA	down	up	NA	neither	up	up	NA	down	down	down
ANXA1	down	NA	NA	NA	NA	neither	NA	down	NA	neither	neither	NA	neither	neither
ATP1B4	down	NA	NA	neither	neither	neither	neither	neither	neither	neither	neither	neither	neither	neither
C1R	down	NA	NA	up	up	NA	up	up	up	neither	up	NA	NA	NA
C1S	down	up	NA	up	up	NA	NA	up	up	neither	up	neither	neither	NA
CD44	down	NA	NA	neither	NA	NA	neither	neither	NA	NA	up	NA	NA	NA
CD74	down	up	NA	up	neither	NA	neither	NA	neither	NA	NA	neither	NA	NA
CRYAB	down	up	NA	NA	neither	down	up	NA	up	NA	up	down	neither	neither
EPAS1	down	NA	neither	up	up	up	up	NA	up	NA	NA	NA	NA	up
FCRLA	down	up	neither	NA	neither	NA	neither	neither	neither	NA	down	neither	neither	up
FOSL2	down	NA	NA	up	NA	up	NA	NA	up	up	NA	down	NA	NA
GLIPR1	down	down	NA	NA	NA	neither	up	NA	NA	NA	NA	NA	NA	neither
GPX3	down	neither	NA	up	NA	NA	up	NA	NA	NA	NA	NA	neither	up
HLA-DMA	down	up	NA	NA	NA	NA	up	NA	NA	NA	neither	NA	neither	NA
HLA-DMB	down	up	NA	NA	neither	neither	neither	NA	neither	neither	neither	neither	neither	neither
HLA-DOA	down	NA	NA	NA	neither	neither	neither	NA	neither	NA	neither	neither	up	neither
HLA-DPA1	down	up	neither	up	neither	neither	neither	neither	NA	NA	neither	neither	NA	neither
HLA-DPB1	down	NA	NA	NA	neither	NA	neither	neither	NA	NA	neither	NA	neither	neither
HLA-DQA1	down	up	NA	NA	neither	NA	neither	up	neither	up	neither	neither	neither	neither
HLA-DQB1	down	up	NA	up	neither	NA	neither	NA	neither	NA	neither	neither	neither	neither
HLA-DRA	down	up	NA	up	neither	NA	neither	neither	neither	NA	neither	neither	neither	NA
HLA-DRB1	down	up	NA	up	neither	neither	neither	NA	neither	NA	neither	neither	NA	neither
IFITM10	down	NA	neither	up	up	NA	up	neither	NA	NA	up	up	NA	NA
IGFBP5	down	NA	NA	up	up	down	up	NA	up	NA	up	down	neither	NA
ITGA2	down	up	NA	NA	NA	NA	up	up	neither	NA	neither	NA	neither	NA
MITF	down	neither	NA	NA	NA	NA	NA	NA	NA	neither	neither	neither	NA	NA
MOG	down	NA	NA	neither	neither	neither	NA	neither	neither	neither	NA	neither	neither	neither
MTMR11	down	neither	NA	neither	neither	neither	up	neither	neither	neither	NA	neither	neither	NA
MYLK	down	down	NA	NA	NA	NA	NA	NA	NA	neither	NA	down	NA	up
NUDT4	down	NA	NA	NA	up	NA	NA	neither	NA	NA	NA	NA	NA	NA
SEMA3B	down	neither	NA	neither	NA	NA	neither	neither	NA	NA	NA	neither	neither	neither
SEMA3C	down	NA	NA	down	up	up	NA	neither	up	NA	up	neither	neither	down
SLFN5	down	NA	NA	NA	neither	neither	down	NA	neither	NA	NA	neither	neither	NA
SNAI1	down	up	NA	up	up	up	NA	NA	up	up	NA	neither	NA	neither
SPOCK1	down	NA	NA	NA	up	NA	neither	NA	up	NA	up	NA	NA	NA
SRPX2	down	down	NA	up	neither	neither	neither	neither	neither	neither	neither	neither	neither	NA
TMEM173	down	NA	NA	neither	NA	up	neither	NA	NA	up	NA	NA	NA	NA
UBA7	down	NA	NA	NA	neither	neither	neither	neither	NA	NA	up	neither	NA	down
ABCA13	NA	NA	NA	neither	up	NA	NA	NA	up	neither	up	down	NA	down
ABCB5	NA	NA	NA	NA	up	neither	neither	neither	NA	NA	neither	NA	NA	neither
ABCG2	NA	neither	NA	NA	NA	down	neither	neither	neither	NA	NA	NA	neither	NA
ADAM19	NA	NA	neither	NA	down	up	down	NA	NA	up	NA	down	down	neither
ADAMTS14	NA	NA	NA	NA	NA	up	up	NA	neither	up	NA	NA	neither	up
ADAMTSL1	NA	NA	NA	neither	neither	neither	neither	NA	NA	NA	up	NA	NA	down
AKAP12	NA	NA	NA	neither	neither	up	NA	NA	NA	up	NA	neither	neither	up
AKAP6	NA	NA	NA	NA	NA	neither	NA	NA	up	NA	neither	down	NA	NA
AKR1B10	NA	up	NA	up	up	NA	down	down	up	NA	neither	NA	NA	NA
ANGPTL7	NA	up	NA	neither	neither	NA	NA	NA	neither	NA	NA	neither	neither	neither
ANXA2	NA	NA	up	NA	NA	neither	NA	down	neither	NA	neither	NA	NA	NA
ANXA2P2	NA	NA	up	NA	NA	neither	NA	down	neither	NA	neither	NA	NA	NA
AP1S2	NA	NA	NA	down	NA	NA	NA	NA	neither	NA	neither	neither	NA	NA
APOE	NA	NA	NA	up	up	NA	up	NA	up	NA	up	neither	neither	neither
ARL4C	NA	neither	up	NA	neither	up	NA	neither	NA	up	NA	NA	up	neither
ARSI	NA	NA	NA	NA	NA	NA	neither	down	NA	NA	neither	neither	neither	neither
ASPA	NA	NA	NA	neither	NA	NA	neither	NA	NA	NA	neither	up	NA	neither
ATF3	NA	NA	NA	up	up	up	up	up	up	up	neither	neither	NA	up
ATP2B4	NA	NA	NA	down	NA	NA	NA	NA	NA	NA	up	down	neither	NA
BCL3	NA	NA	NA	up	up	up	neither	neither	up	up	NA	NA	NA	NA
BHLHE41	NA	NA	NA	up	up	neither	NA	NA	NA	neither	NA	up	neither	NA
BMF	NA	NA	NA	up	up	NA	up	up	NA	NA	NA	up	up	up
C2	NA	up	NA	up	up	neither	NA	NA	up	neither	NA	NA	neither	NA
CAMK2N1	NA	NA	up	down	down	neither	NA	NA	neither	NA	NA	NA	NA	neither
CAPN3	NA	NA	NA	neither	neither	neither	up	NA	NA	NA	NA	NA	neither	NA
CARD6	NA	NA	NA	neither	NA	NA	neither	NA	NA	NA	NA	NA	NA	up
CCL2	NA	NA	up	NA	up	NA	down	up	NA	neither	NA	NA	down	NA
CD53	NA	NA	NA	up	neither	NA	neither	NA	neither	NA	neither	neither	neither	neither
CD55	NA	neither	NA	NA	up	up	NA	NA	NA	up	down	NA	neither	up
CD68	NA	NA	NA	up	NA	NA	up	NA	up	NA	NA	NA	neither	up
CFI	NA	up	NA	neither	neither	NA	up	NA	neither	NA	up	neither	neither	down
CITED1	NA	NA	up	NA	neither	NA	NA	neither	neither	NA	neither	neither	up	NA
CLIP3	NA	NA	NA	NA	NA	neither	up	neither	NA	NA	NA	neither	NA	NA
CLMN	NA	NA	NA	up	up	neither	NA	NA	up	neither	up	NA	neither	down
CLSTN2	NA	down	NA	NA	up	neither	NA	up	NA	neither	neither	up	neither	NA
COL12A1	NA	down	NA	NA	NA	up	NA	up	up	up	NA	down	down	down
COL4A3BP	NA	NA	neither	NA	NA	NA	neither	neither	neither	down	neither	NA	NA	NA
CPED1	NA	down	neither	down	NA	NA	NA	NA	NA	up	neither	neither	down	NA
CSF1	NA	NA	NA	up	up	NA	NA	NA	NA	NA	up	up	NA	down
CTBS	NA	neither	neither	neither	NA	NA	NA	neither	neither	NA	up	NA	neither	NA
CTSH	NA	NA	neither	up	NA	NA	up	neither	neither	neither	neither	neither	neither	NA
CTSL	NA	NA	NA	up	up	NA	neither	NA	neither	neither	up	up	NA	down
CXCL14	NA	NA	NA	neither	neither	NA	NA	NA	neither	down	up	neither	NA	down
CYP19A1	NA	NA	NA	NA	neither	down	neither	NA	neither	neither	NA	neither	down	NA
DAB2	NA	down	NA	NA	NA	NA	neither	neither	NA	NA	neither	NA	NA	neither
DDR1	NA	up	NA	NA	neither	NA	up	neither	NA	NA	up	NA	NA	neither
DKK3	NA	neither	NA	neither	NA	NA	up	neither	neither	NA	up	NA	NA	down
DRD2	NA	NA	NA	neither	neither	NA	NA	neither	neither	down	NA	neither	NA	neither
DRP2	NA	NA	NA	neither	down	neither	NA	neither	neither	neither	NA	NA	neither	NA
DSTN	NA	NA	NA	NA	neither	NA	NA	NA	up	up	neither	down	NA	NA
DUSP10	NA	neither	NA	NA	NA	NA	up	up	neither	down	NA	NA	up	up
DYSF	NA	NA	NA	NA	NA	up	NA	NA	down	neither	down	NA	up	up
ECM2	NA	NA	NA	NA	neither	up	down	NA	up	up	NA	down	neither	NA
EFHD1	NA	NA	NA	NA	down	NA	NA	NA	NA	NA	up	down	neither	NA
ENPP2	NA	NA	NA	NA	up	up	NA	NA	up	up	neither	NA	neither	NA
F3	NA	NA	up	NA	NA	neither	NA	neither	neither	NA	NA	neither	NA	NA
FAP	NA	NA	neither	up	up	NA	up	NA	up	NA	NA	NA	neither	neither
FAXDC2	NA	NA	NA	NA	down	neither	NA	NA	neither	NA	NA	down	up	neither
FBXO32	NA	NA	NA	NA	neither	down	up	neither	up	NA	up	down	neither	neither
FGF5	NA	neither	NA	NA	down	up	neither	neither	NA	up	NA	NA	NA	NA
FGFR3	NA	NA	NA	NA	down	down	NA	neither	NA	down	up	NA	NA	down
FMNL2	NA	NA	NA	neither	up	neither	neither	NA	NA	NA	neither	NA	neither	neither
FXYD3	NA	up	NA	neither	neither	neither	neither	neither	neither	neither	NA	neither	neither	NA
FZD1	NA	NA	NA	NA	NA	down	NA	NA	NA	NA	NA	up	neither	neither
GBP1	NA	NA	NA	down	down	neither	NA	neither	NA	NA	up	down	down	NA
GBP2	NA	NA	neither	NA	neither	NA	up	NA	up	up	up	down	down	neither
GDF15	NA	NA	NA	up	up	up	neither	up	NA	NA	NA	up	up	NA
GDNF	NA	NA	NA	NA	neither	NA	neither	NA	up	NA	NA	down	NA	NA
GEM	NA	NA	NA	NA	NA	up	up	NA	NA	up	NA	neither	up	NA
GLIS3	NA	NA	NA	NA	NA	neither	neither	NA	up	neither	NA	neither	neither	NA
GNG7	NA	NA	NA	neither	neither	neither	up	neither	NA	NA	up	NA	NA	down
GPR158	NA	neither	NA	neither	neither	neither	up	NA	neither	NA	NA	neither	NA	NA
GPRC5A	NA	neither	NA	NA	NA	up	up	NA	neither	up	down	down	down	up
GSTM2	NA	NA	NA	NA	neither	NA	NA	NA	neither	NA	up	NA	neither	down
HBEGF	NA	NA	NA	NA	down	up	NA	neither	NA	up	down	down	down	up
HCN2	NA	NA	NA	up	up	neither	NA	up	NA	NA	NA	up	NA	neither
HEY2	NA	NA	NA	NA	NA	up	up	neither	NA	NA	NA	neither	NA	NA
HLA-B	NA	up	NA	up	NA	neither	up	neither	up	neither	up	NA	NA	NA
HLA-E	NA	up	NA	NA	NA	neither	up	neither	NA	neither	neither	neither	neither	NA
HPSE	NA	NA	NA	NA	neither	NA	NA	NA	down	up	NA	NA	NA	down
HTR2B	NA	NA	NA	up	up	neither	NA	neither	up	neither	NA	NA	neither	neither
ID1	NA	up	NA	up	up	neither	neither	up	NA	NA	up	NA	neither	down
ID3	NA	up	NA	NA	NA	NA	up	up	neither	NA	up	NA	neither	NA
IFFO2	NA	NA	NA	NA	NA	NA	up	NA	NA	NA	NA	NA	neither	up
IFI35	NA	NA	NA	up	NA	NA	NA	NA	down	NA	neither	NA	neither	NA
IFI6	NA	NA	NA	neither	down	NA	NA	NA	down	NA	NA	NA	neither	NA
IFIT3	NA	NA	NA	NA	down	NA	NA	neither	down	NA	NA	NA	neither	up
IFITM3	NA	NA	up	up	neither	NA	NA	NA	neither	NA	up	neither	neither	down
IGFBP3	NA	neither	NA	NA	NA	neither	up	NA	up	NA	up	down	NA	up
IGFBP6	NA	NA	NA	NA	down	neither	neither	down	NA	up	down	NA	down	up
IL18	NA	up	NA	neither	neither	NA	NA	neither	neither	NA	NA	neither	down	NA
IL1A	NA	NA	NA	neither	NA	neither	neither	neither	NA	NA	NA	neither	NA	up
IL1RAPL1	NA	NA	NA	neither	neither	NA	NA	up	NA	NA	NA	NA	NA	neither
IL36B	NA	NA	NA	up	up	neither	neither	neither	neither	NA	neither	up	NA	neither
IRF9	NA	up	NA	neither	down	NA	up	neither	NA	NA	neither	neither	neither	NA
ITGA3	NA	NA	NA	NA	NA	neither	neither	NA	NA	neither	NA	down	NA	NA
KCNMA1	NA	NA	NA	NA	neither	neither	NA	up	NA	neither	NA	NA	NA	neither
KLF9	NA	NA	NA	NA	NA	up	NA	up	up	up	up	down	NA	NA
KLHL38	NA	neither	NA	NA	down	NA	neither	NA	NA	neither	neither	down	NA	neither
LARP6	NA	NA	neither	neither	neither	up	neither	neither	NA	NA	neither	neither	NA	neither
LCAT	NA	up	NA	NA	NA	NA	up	neither	NA	NA	NA	neither	NA	up
LHFPL3-AS1	NA	up	neither	neither	neither	NA	neither	NA	neither	NA	neither	neither	NA	neither
LIF	NA	NA	NA	up	neither	up	neither	up	neither	up	NA	neither	neither	NA
LINC00520	NA	NA	NA	NA	neither	neither	neither	neither	neither	NA	down	neither	neither	up
LIPH	NA	neither	NA	down	NA	up	NA	neither	neither	up	NA	NA	NA	neither
LRP2	NA	NA	NA	NA	neither	neither	up	NA	NA	NA	NA	neither	NA	up
MAN1A1	NA	NA	NA	NA	up	NA	neither	neither	neither	neither	neither	up	neither	neither
MBNL2	NA	NA	NA	down	NA	neither	neither	NA	neither	NA	neither	NA	NA	neither
MBP	NA	NA	NA	up	up	neither	neither	neither	neither	neither	NA	up	neither	up
MET	NA	down	NA	down	down	NA	neither	neither	NA	up	NA	NA	NA	NA
METRN	NA	NA	NA	NA	neither	down	neither	NA	NA	down	up	NA	NA	NA
MGAM	NA	NA	NA	down	NA	NA	NA	neither	up	up	NA	down	down	NA
MGP	NA	down	NA	down	up	up	up	NA	up	up	NA	down	down	NA
MIR21	NA	NA	NA	NA	neither	neither	NA	down	neither	NA	neither	neither	NA	NA
MMP12	NA	neither	NA	NA	neither	NA	neither	neither	neither	NA	down	neither	down	up
MMP19	NA	NA	NA	neither	neither	NA	up	neither	NA	NA	NA	NA	NA	NA
MMP2	NA	NA	NA	up	up	NA	up	neither	NA	NA	neither	up	NA	up
MMP3	NA	NA	NA	up	up	neither	neither	NA	up	neither	NA	NA	neither	NA
MMP7	NA	neither	NA	neither	neither	down	up	down	neither	down	NA	neither	NA	up
MPZ	NA	neither	NA	up	up	neither	neither	neither	NA	neither	NA	up	neither	NA
MT1F	NA	NA	NA	neither	down	NA	NA	down	NA	NA	neither	NA	neither	NA
MT2A	NA	NA	up	up	NA	neither	NA	down	NA	NA	NA	NA	neither	NA
MVP	NA	neither	NA	NA	neither	neither	neither	NA	NA	neither	up	NA	neither	NA
MYPN	NA	neither	NA	neither	down	NA	neither	NA	neither	NA	down	down	NA	up
NAP1L3	NA	NA	neither	NA	NA	NA	neither	neither	down	NA	NA	NA	NA	NA
NAV2	NA	neither	NA	NA	NA	NA	NA	NA	up	NA	up	down	NA	NA
NCEH1	NA	NA	NA	NA	NA	NA	NA	NA	NA	NA	NA	down	NA	neither
NHS	NA	neither	NA	down	neither	NA	up	NA	neither	neither	NA	neither	NA	neither
NNMT	NA	NA	NA	up	NA	up	neither	NA	up	up	neither	down	down	NA
NPTXR	NA	NA	NA	NA	up	neither	NA	up	NA	NA	NA	up	up	NA
NR2F1	NA	neither	NA	neither	NA	NA	neither	up	neither	NA	up	NA	neither	NA
NRCAM	NA	up	NA	neither	up	down	NA	neither	up	down	up	up	NA	down
NRP1	NA	neither	NA	up	up	NA	NA	NA	neither	NA	NA	NA	NA	neither
NT5DC3	NA	down	NA	down	down	neither	neither	NA	NA	NA	NA	NA	NA	NA
NTN4	NA	NA	NA	down	down	up	neither	neither	NA	up	up	down	down	down
OAF	NA	up	NA	up	up	NA	NA	up	neither	NA	NA	up	up	neither
PADI2	NA	NA	NA	down	neither	NA	neither	down	neither	NA	NA	neither	down	NA
PAMR1	NA	NA	NA	up	up	NA	neither	down	down	neither	neither	up	NA	NA
PARD6B	NA	NA	NA	neither	up	NA	neither	NA	NA	neither	neither	NA	NA	neither
PBX1	NA	neither	neither	NA	up	neither	NA	NA	NA	NA	up	NA	NA	down
PCDH1	NA	up	NA	NA	down	NA	NA	up	up	NA	NA	down	neither	neither
PCK1	NA	neither	NA	neither	neither	neither	NA	up	neither	neither	up	neither	neither	down
PLEKHS1	NA	NA	NA	neither	neither	NA	NA	down	down	NA	NA	up	NA	neither
PLN	NA	NA	NA	neither	NA	neither	neither	neither	up	NA	NA	down	neither	NA
PMEPA1	NA	down	NA	neither	NA	NA	NA	NA	up	NA	NA	NA	NA	neither
PPARGC1A	NA	NA	neither	up	up	neither	up	up	up	NA	NA	up	up	NA
PRIMA1	NA	NA	NA	neither	neither	down	neither	neither	neither	down	neither	neither	up	neither
PRKD1	NA	NA	NA	NA	neither	NA	NA	NA	NA	NA	up	NA	neither	down
PROS1	NA	NA	neither	up	up	neither	up	neither	up	NA	up	up	NA	NA
PRUNE2	NA	NA	NA	NA	neither	neither	up	NA	NA	NA	up	down	up	NA
PSD2	NA	NA	NA	NA	neither	NA	up	up	neither	NA	up	neither	NA	NA
PSG9	NA	NA	NA	down	neither	neither	NA	neither	neither	NA	NA	neither	neither	NA
RARB	NA	NA	NA	NA	NA	NA	neither	neither	up	neither	neither	neither	NA	neither
RARRES1	NA	NA	NA	NA	neither	NA	NA	up	neither	neither	neither	neither	neither	NA
RASGRP3	NA	NA	NA	up	NA	NA	NA	neither	neither	neither	neither	NA	NA	NA
RBPMS	NA	NA	NA	neither	neither	NA	NA	NA	NA	up	NA	NA	NA	NA
RCAN1	NA	NA	NA	down	down	NA	NA	NA	NA	NA	up	down	down	down
S100A1	NA	NA	NA	neither	NA	neither	up	NA	NA	neither	up	NA	neither	NA
SAMD9	NA	NA	up	down	down	neither	down	NA	down	neither	down	neither	neither	NA
SDK2	NA	NA	NA	NA	up	up	neither	neither	NA	NA	NA	up	up	NA
SEL1L3	NA	NA	NA	up	NA	neither	NA	neither	up	NA	up	NA	NA	down
SERPINA3	NA	NA	up	neither	NA	up	up	down	NA	up	up	NA	neither	down
SERPINE2	NA	NA	NA	NA	up	NA	NA	neither	NA	NA	NA	up	NA	NA
SEZ6L2	NA	NA	NA	NA	neither	NA	up	neither	NA	down	up	NA	NA	NA
SLAMF7	NA	neither	NA	down	NA	up	neither	neither	neither	NA	NA	NA	up	NA
SLC22A4	NA	neither	NA	NA	NA	up	up	NA	NA	NA	neither	up	NA	NA
SLC35D2	NA	neither	NA	neither	neither	NA	NA	NA	NA	NA	NA	neither	neither	down
SLC37A1	NA	NA	NA	up	NA	neither	neither	up	neither	NA	neither	NA	NA	neither
SLN	NA	NA	NA	neither	neither	neither	NA	down	neither	neither	neither	neither	neither	neither
SMPD1	NA	neither	NA	up	NA	NA	NA	NA	NA	NA	neither	neither	NA	NA
SNN	NA	NA	NA	up	up	neither	neither	neither	NA	NA	up	NA	up	NA
SOCS3	NA	NA	NA	NA	down	up	NA	NA	down	up	neither	neither	NA	NA
SORBS1	NA	NA	NA	neither	NA	neither	up	NA	up	neither	up	neither	neither	neither
SPSB1	NA	NA	NA	up	up	up	NA	up	up	up	NA	NA	NA	NA
SPTLC3	NA	down	NA	NA	NA	neither	NA	NA	down	NA	NA	up	NA	NA
SRGN	NA	NA	NA	down	down	NA	neither	neither	NA	up	neither	down	down	neither
ST6GALNAC2	NA	NA	NA	NA	neither	neither	NA	NA	neither	NA	up	neither	NA	down
STRIP2	NA	NA	NA	NA	NA	NA	NA	up	neither	down	NA	NA	up	NA
SULF1	NA	NA	NA	neither	neither	up	NA	NA	up	up	NA	down	down	NA
SYT14	NA	neither	NA	NA	NA	neither	neither	NA	neither	NA	NA	NA	up	NA
SYTL5	NA	NA	NA	neither	up	NA	NA	neither	up	NA	NA	NA	NA	NA
TBX2	NA	neither	neither	up	up	NA	up	up	NA	NA	NA	NA	up	NA
TF	NA	NA	NA	NA	neither	NA	NA	down	neither	down	NA	neither	up	neither
TFPI	NA	NA	NA	neither	neither	up	NA	neither	neither	up	neither	NA	neither	NA
THBS3	NA	NA	NA	neither	NA	NA	NA	neither	neither	NA	up	NA	neither	NA
TIMP3	NA	NA	NA	NA	NA	NA	up	NA	NA	NA	up	neither	neither	neither
TLR3	NA	NA	NA	NA	NA	neither	NA	NA	down	NA	neither	up	NA	NA
TLR6	NA	neither	NA	neither	NA	NA	neither	neither	down	NA	NA	up	neither	NA
TM4SF18	NA	NA	NA	up	up	NA	NA	down	NA	down	NA	NA	up	NA
TNFRSF12A	NA	NA	NA	NA	down	neither	down	neither	neither	neither	down	down	neither	NA
TNFSF10	NA	NA	NA	neither	neither	NA	NA	up	neither	NA	NA	neither	neither	neither
TPM1	NA	NA	NA	down	down	NA	neither	neither	up	up	neither	down	down	neither
TREM1	NA	neither	neither	NA	neither	neither	neither	neither	neither	up	neither	neither	down	neither
TRIM54	NA	NA	NA	neither	NA	down	neither	neither	neither	NA	neither	neither	NA	neither
TRPM8	NA	neither	NA	neither	neither	NA	up	down	neither	NA	NA	neither	neither	up
TUSC3	NA	NA	NA	neither	neither	NA	neither	NA	neither	up	NA	neither	NA	neither
UNC79	NA	NA	NA	NA	neither	NA	NA	NA	NA	NA	neither	NA	up	NA
VWA5A	NA	NA	NA	up	up	NA	NA	NA	neither	NA	NA	up	NA	NA
ZBTB20	NA	NA	neither	neither	NA	NA	up	NA	NA	NA	NA	up	NA	neither
ZFP36	NA	NA	neither	up	NA	up	up	NA	NA	up	NA	neither	down	NA
ZNF436	NA	NA	NA	neither	NA	NA	neither	up	neither	NA	NA	NA	neither	NA
ABCA2	neither	NA	NA	NA	NA	NA	up	NA	up	NA	up	neither	NA	down
ALPK1	neither	neither	NA	NA	NA	neither	NA	NA	NA	NA	NA	NA	down	NA
ANKH	neither	neither	NA	NA	neither	NA	neither	NA	up	up	NA	down	NA	NA
ANKRD1	neither	up	NA	down	down	NA	NA	neither	NA	NA	NA	down	down	up
ATOH8	neither	NA	NA	up	up	NA	up	up	up	NA	up	neither	NA	NA
ATP6V0D2	neither	neither	NA	NA	neither	down	neither	neither	neither	down	NA	neither	NA	NA
CAPN5	neither	NA	NA	NA	NA	NA	NA	NA	NA	NA	NA	up	NA	NA
CCDC146	neither	NA	NA	neither	NA	NA	neither	NA	NA	NA	NA	neither	down	NA
CP	neither	neither	NA	up	up	neither	up	up	up	NA	up	NA	NA	NA
CPA4	neither	up	NA	neither	NA	NA	down	down	NA	NA	down	NA	NA	up
CTSS	neither	NA	NA	up	up	neither	neither	up	up	NA	neither	up	NA	neither
CYP26A1	neither	NA	neither	neither	neither	neither	up	neither	neither	neither	down	neither	NA	up
ECM1	neither	NA	NA	NA	NA	NA	NA	NA	up	neither	down	NA	down	up
ELMOD1	neither	NA	NA	neither	neither	NA	up	NA	neither	NA	up	neither	NA	NA
EMILIN2	neither	neither	NA	up	NA	neither	NA	NA	NA	NA	NA	NA	NA	neither
ENPP5	neither	down	NA	NA	NA	NA	NA	neither	NA	NA	NA	neither	neither	NA
FAM167B	neither	NA	neither	NA	NA	NA	neither	neither	NA	NA	NA	NA	neither	up
FGL2	neither	NA	neither	NA	NA	NA	neither	neither	neither	NA	NA	NA	down	neither
FZD7	neither	NA	NA	down	NA	NA	NA	NA	NA	NA	neither	down	neither	NA
GADD45B	neither	NA	NA	NA	NA	up	up	NA	NA	up	NA	down	neither	NA
GBP3	neither	NA	neither	NA	NA	neither	NA	neither	NA	NA	NA	NA	down	NA
GSTA1	neither	down	NA	down	down	neither	neither	down	neither	NA	neither	down	neither	neither
IFITM1	neither	NA	NA	up	neither	up	NA	NA	NA	up	up	NA	NA	down
IFITM2	neither	NA	NA	up	neither	up	neither	neither	neither	up	up	neither	neither	down
IL1B	neither	NA	neither	up	up	up	neither	NA	NA	up	NA	NA	down	NA
ITGB3	neither	NA	NA	NA	NA	down	up	neither	NA	NA	NA	down	neither	NA
KLK4	neither	neither	NA	neither	neither	NA	neither	neither	neither	down	neither	neither	up	neither
LHFPL2	neither	NA	neither	up	up	neither	NA	NA	NA	neither	NA	NA	neither	NA
LTBP3	neither	NA	NA	neither	NA	neither	NA	neither	up	neither	NA	NA	neither	neither
LYST	neither	NA	NA	NA	neither	neither	NA	NA	NA	NA	up	NA	NA	NA
LZTS1	neither	NA	NA	neither	neither	neither	NA	NA	NA	NA	up	NA	NA	NA
MCC	neither	NA	NA	NA	up	neither	neither	neither	neither	NA	NA	up	NA	NA
MDGA1	neither	neither	NA	NA	NA	down	neither	down	neither	NA	NA	NA	neither	neither
MERTK	neither	neither	NA	NA	NA	NA	up	up	NA	neither	up	neither	NA	NA
NFASC	neither	NA	NA	NA	neither	neither	neither	NA	up	neither	NA	down	neither	neither
NRP2	neither	NA	neither	NA	neither	NA	neither	NA	up	NA	up	down	NA	NA
PI15	neither	down	NA	neither	neither	neither	down	neither	neither	neither	up	neither	neither	down
PTPRM	neither	down	NA	neither	NA	NA	up	NA	neither	up	NA	NA	NA	NA
RBMS3	neither	down	NA	NA	NA	neither	NA	neither	neither	NA	up	NA	NA	down
RNASE4	neither	NA	NA	NA	NA	NA	up	down	NA	NA	neither	neither	up	NA
SEMA7A	neither	NA	NA	neither	NA	NA	neither	NA	NA	neither	down	NA	NA	up
SERPINA5	neither	neither	NA	neither	NA	NA	up	neither	neither	NA	up	neither	NA	down
SH3BP5	neither	neither	NA	up	up	neither	NA	NA	up	NA	neither	NA	NA	NA
SPOCD1	neither	neither	NA	NA	down	neither	NA	neither	up	NA	neither	down	NA	NA
SYN3	neither	NA	NA	NA	NA	NA	up	NA	NA	NA	up	neither	neither	neither
TIE1	neither	NA	NA	neither	neither	down	NA	neither	neither	NA	NA	neither	NA	NA
TMEM140	neither	NA	NA	NA	NA	NA	NA	NA	NA	NA	NA	NA	up	neither
UPP1	neither	NA	NA	NA	neither	neither	NA	down	NA	NA	down	NA	up	up
ABCA8	up	NA	NA	up	up	up	up	NA	up	NA	NA	up	neither	neither
AGT	up	up	up	up	up	up	up	NA	up	up	up	down	NA	NA
ARAP2	up	NA	NA	neither	NA	neither	neither	NA	NA	neither	neither	NA	neither	neither
ARHGAP26	up	NA	NA	neither	neither	NA	NA	up	NA	NA	NA	neither	NA	NA
ATP1B2	up	up	up	up	up	NA	up	NA	up	NA	up	up	neither	neither
BST2	up	NA	up	up	down	NA	up	NA	neither	NA	up	down	neither	down
CDH6	up	up	NA	NA	NA	down	NA	neither	NA	NA	neither	NA	NA	NA
CLU	up	NA	up	neither	NA	neither	neither	neither	neither	NA	NA	NA	NA	NA
CLYBL	up	NA	NA	NA	NA	neither	NA	neither	neither	neither	NA	NA	neither	NA
CNR1	up	up	NA	NA	NA	NA	down	down	NA	NA	up	neither	NA	down
DRAXIN	up	up	NA	up	neither	down	up	NA	neither	down	up	neither	up	NA
FAM189A2	up	NA	NA	neither	neither	NA	NA	NA	NA	neither	NA	NA	NA	NA
FAM78B	up	NA	NA	neither	neither	NA	neither	NA	neither	NA	neither	neither	NA	neither
HIVEP3	up	NA	neither	neither	neither	NA	neither	neither	neither	NA	NA	neither	neither	NA
LINC00472	up	NA	NA	neither	NA	down	neither	neither	NA	down	NA	up	NA	NA
METTL7B	up	up	up	NA	NA	down	neither	neither	neither	NA	neither	NA	neither	neither
PCDHGB2	up	up	NA	NA	NA	NA	up	NA	NA	NA	up	NA	NA	NA
PTGES	up	up	NA	up	up	up	NA	NA	up	neither	neither	neither	up	NA
RANBP3L	up	neither	NA	NA	up	neither	NA	up	NA	NA	NA	up	NA	neither
RHOU	up	neither	NA	up	NA	up	NA	neither	up	up	neither	neither	neither	NA
SCG2	up	up	up	up	up	up	NA	neither	up	NA	up	NA	NA	down
SPP1	up	up	up	up	neither	NA	NA	down	neither	up	up	neither	down	NA
AC005785.2	down	NA	NA	NA	neither	neither	neither	NA	NA	neither	neither	NA	neither	NA
AC006116.24	down	down	NA	NA	neither	neither	neither	NA	NA	neither	NA	NA	neither	NA
AC006116.27	down	down	NA	NA	neither	neither	neither	NA	NA	neither	NA	NA	neither	NA
AC007182.6	down	NA	NA	neither	neither	NA	neither	neither	NA	NA	neither	NA	neither	neither
AC007436.1	down	NA	NA	NA	up	NA	NA	NA	up	NA	NA	NA	down	neither
AC007563.5	down	NA	NA	NA	up	down	up	up	up	down	up	down	neither	NA
AC011242.5	down	up	NA	neither	neither	neither	NA	neither	neither	neither	NA	neither	neither	neither
AC011747.7	down	neither	NA	neither	NA	NA	up	NA	NA	NA	up	NA	NA	NA
AC015936.3	down	NA	neither	NA	neither	NA	NA	NA	neither	NA	up	NA	neither	NA
AC016753.7	down	NA	NA	neither	neither	neither	neither	neither	neither	neither	neither	neither	neither	neither
AC017048.4	down	down	NA	neither	neither	neither	neither	neither	neither	neither	neither	neither	neither	neither
AC018742.1	down	neither	NA	neither	neither	neither	neither	neither	neither	neither	neither	neither	neither	neither
AC021876.4	down	NA	NA	neither	neither	neither	NA	neither	neither	neither	neither	neither	neither	NA
AC023669.2	down	neither	neither	neither	neither	neither	neither	neither	neither	neither	neither	neither	neither	neither
AC068580.6	down	NA	NA	up	up	NA	up	NA	NA	NA	up	up	NA	neither
AC079779.4	down	NA	neither	neither	NA	neither	neither	NA	neither	NA	NA	NA	neither	NA
AC092614.2	down	neither	NA	NA	NA	NA	neither	neither	NA	NA	neither	neither	neither	neither
AC108059.1	down	NA	NA	neither	neither	neither	neither	neither	neither	neither	neither	neither	neither	neither
AC108488.4	down	NA	NA	neither	neither	NA	NA	NA	NA	NA	NA	NA	NA	NA
AC130710.1	down	NA	down	neither	neither	neither	neither	neither	neither	NA	neither	neither	neither	neither
AC142119.1	down	NA	down	neither	neither	neither	neither	neither	neither	neither	neither	neither	neither	neither
ACTN4P1	down	NA	NA	NA	NA	NA	NA	NA	neither	NA	NA	NA	neither	NA
AKR1C1	down	NA	NA	up	up	NA	up	up	up	NA	up	NA	up	NA
AL117190.2	down	up	NA	down	down	NA	up	up	NA	NA	NA	NA	neither	NA
AL161784.1	down	NA	NA	neither	NA	NA	NA	neither	neither	neither	NA	neither	NA	neither
AP000472.2	down	neither	NA	neither	neither	neither	NA	neither	neither	neither	neither	neither	neither	neither
APOBEC3B-AS1	down	NA	NA	neither	NA	NA	neither	NA	NA	NA	neither	NA	neither	neither
ATP6V0E1P3	down	NA	NA	neither	neither	neither	neither	neither	neither	neither	neither	neither	neither	neither
C10orf128	down	neither	NA	NA	NA	NA	neither	neither	neither	down	neither	NA	up	neither
C11orf52	down	NA	NA	NA	NA	NA	neither	neither	NA	NA	neither	neither	neither	neither
C15orf52	down	NA	NA	down	NA	NA	NA	NA	NA	NA	NA	neither	NA	NA
CASC14	down	NA	NA	NA	NA	neither	NA	neither	neither	NA	NA	neither	up	neither
CBX1P3	down	NA	NA	neither	neither	neither	neither	neither	neither	neither	neither	neither	neither	neither
CCDC58P3	down	neither	neither	neither	NA	NA	NA	NA	NA	NA	NA	NA	neither	NA
CITF22-1A6.3	down	NA	NA	NA	NA	NA	NA	neither	neither	NA	neither	NA	neither	NA
CSAG2	down	neither	NA	neither	neither	NA	NA	neither	NA	neither	NA	NA	neither	NA
CSAG3	down	neither	NA	neither	neither	NA	NA	neither	NA	neither	NA	NA	neither	neither
CSAG4	down	neither	down	neither	NA	neither	neither	neither	NA	neither	NA	NA	neither	NA
CTA-134P22.2	down	neither	NA	neither	neither	NA	neither	neither	neither	NA	neither	neither	neither	neither
CTC-276P9.3	down	neither	NA	neither	neither	neither	neither	neither	neither	neither	neither	neither	neither	neither
CTC-297N7.8	down	down	NA	NA	NA	NA	neither	NA	neither	NA	NA	NA	NA	NA
CTC-303L1.2	down	NA	NA	neither	neither	NA	NA	neither	NA	neither	neither	NA	NA	neither
CTD-2020K17.4	down	NA	NA	NA	NA	NA	neither	neither	neither	neither	neither	NA	NA	neither
CTD-2033A16.1	down	up	NA	up	up	NA	down	NA	down	NA	neither	up	NA	NA
CTD-2083E4.6	down	neither	NA	neither	neither	neither	neither	neither	NA	neither	neither	NA	neither	NA
CTD-2175A23.1	down	neither	NA	neither	neither	NA	NA	NA	NA	NA	neither	NA	neither	NA
CTD-2358C21.4	down	NA	NA	neither	NA	NA	NA	neither	neither	NA	NA	NA	neither	NA
CTD-2366F13.1	down	NA	NA	neither	neither	NA	neither	neither	NA	neither	NA	NA	NA	NA
CTD-2506J14.1	down	neither	NA	neither	neither	neither	neither	neither	neither	neither	neither	neither	neither	neither
CTD-2527I21.4	down	neither	NA	neither	neither	NA	NA	neither	neither	NA	NA	neither	neither	NA
CTD-2574D22.2	down	NA	NA	neither	neither	neither	neither	neither	neither	neither	NA	neither	neither	NA
CTD-2616J11.9	down	neither	NA	NA	neither	NA	neither	NA	neither	NA	neither	neither	neither	neither
CYP4F25P	down	NA	NA	neither	neither	NA	neither	neither	neither	NA	NA	neither	NA	NA
CYP4F59P	down	up	NA	neither	neither	NA	NA	NA	neither	down	NA	NA	NA	NA
DAP3P2	down	NA	NA	neither	neither	neither	neither	neither	neither	neither	neither	neither	neither	neither
DARC	down	neither	NA	neither	neither	neither	neither	neither	neither	neither	neither	neither	neither	neither
DNAH10OS	down	NA	NA	neither	NA	NA	neither	NA	up	NA	NA	NA	neither	NA
FAM115C	down	neither	neither	NA	NA	NA	up	NA	NA	NA	NA	NA	up	up
FTH1P15	down	NA	NA	neither	neither	neither	neither	neither	neither	neither	NA	neither	neither	neither
GOLGA6L5	down	NA	NA	neither	neither	neither	NA	NA	NA	neither	NA	neither	neither	NA
GUCY1B3	down	down	NA	down	NA	up	NA	NA	NA	up	neither	neither	neither	NA
HCG9P5	down	neither	neither	NA	NA	neither	up	neither	up	NA	NA	NA	neither	NA
HLA-DQB1-AS1	down	up	NA	NA	neither	NA	neither	NA	neither	NA	neither	neither	neither	neither
HLA-DRB9	down	up	NA	neither	neither	NA	neither	neither	neither	NA	neither	neither	neither	neither
HSPB1P1	down	down	NA	NA	NA	neither	neither	NA	neither	NA	NA	NA	neither	NA
HSPB2-C11orf52	down	NA	NA	NA	neither	NA	NA	NA	NA	NA	neither	NA	neither	neither
ISCA1P1	down	NA	NA	neither	NA	neither	neither	neither	NA	neither	NA	NA	NA	NA
ISCA1P2	down	down	NA	neither	neither	neither	neither	neither	neither	neither	neither	neither	neither	neither
ISCA1P6	down	NA	NA	neither	NA	NA	neither	neither	NA	NA	NA	NA	NA	NA
ITGB1P1	down	NA	NA	NA	neither	NA	neither	neither	NA	up	NA	NA	NA	NA
KB-1183D5.14	down	NA	NA	neither	neither	neither	neither	neither	neither	neither	neither	neither	neither	neither
KB-1592A4.14	down	NA	NA	neither	neither	neither	neither	neither	neither	neither	neither	neither	neither	neither
KIRREL	down	NA	neither	NA	NA	neither	NA	NA	neither	NA	NA	NA	NA	NA
MAGEA2	down	neither	NA	neither	neither	neither	neither	neither	NA	NA	NA	neither	NA	NA
MAGEA2B	down	neither	NA	neither	neither	neither	neither	neither	neither	NA	NA	neither	NA	NA
MAGEA3	down	neither	down	neither	neither	neither	NA	neither	neither	neither	NA	neither	neither	NA
MAGEA5	down	neither	NA	neither	neither	neither	neither	neither	neither	neither	neither	neither	neither	neither
MIA	down	NA	NA	neither	neither	neither	NA	neither	neither	NA	neither	neither	NA	NA
MIA-RAB4B	down	NA	NA	neither	neither	NA	neither	neither	NA	NA	NA	NA	neither	NA
MIR4680	down	neither	NA	neither	neither	neither	neither	neither	NA	neither	neither	NA	neither	neither
MIR4722	down	NA	NA	neither	neither	neither	NA	neither	neither	NA	NA	neither	NA	neither
MIR5189	down	neither	NA	neither	neither	neither	neither	neither	neither	neither	neither	neither	neither	neither
P4HA2-AS1	down	NA	NA	NA	NA	neither	NA	down	neither	NA	NA	NA	NA	NA
PIR	down	down	NA	up	up	NA	NA	NA	NA	neither	NA	NA	NA	down
PKMP4	down	NA	up	neither	neither	neither	neither	NA	neither	NA	neither	neither	neither	neither
PRR24	down	NA	NA	NA	neither	NA	NA	NA	NA	NA	up	neither	NA	NA
RBMS2P1	down	NA	NA	NA	NA	neither	neither	NA	NA	neither	neither	neither	neither	neither
RFPL4A	down	neither	down	neither	neither	neither	neither	neither	neither	neither	down	neither	neither	up
RN7SL113P	down	NA	NA	neither	neither	neither	neither	NA	neither	NA	neither	neither	neither	neither
RN7SL251P	down	NA	NA	neither	neither	neither	neither	neither	neither	neither	neither	neither	neither	neither
RN7SL385P	down	down	NA	neither	neither	neither	neither	neither	neither	neither	neither	neither	neither	neither
RN7SL830P	down	NA	NA	neither	neither	neither	neither	neither	neither	neither	neither	neither	neither	neither
RNA5-8SP2	down	up	NA	NA	NA	neither	NA	NA	NA	neither	NA	NA	neither	NA
RNA5-8SP4	down	up	neither	neither	neither	neither	neither	neither	neither	neither	neither	neither	neither	neither
RNA5-8SP6	down	up	NA	down	NA	neither	neither	down	NA	neither	NA	neither	neither	up
RNA5SP392	down	NA	NA	NA	NA	down	NA	NA	NA	NA	NA	NA	neither	NA
RNASEH1P1	down	NA	NA	neither	neither	neither	neither	neither	neither	neither	neither	neither	neither	neither
RNU1-61P	down	NA	neither	NA	neither	neither	neither	NA	neither	NA	neither	neither	NA	neither
RNU7-162P	down	NA	NA	neither	neither	NA	neither	NA	neither	neither	neither	neither	neither	neither
RNU7-38P	down	NA	NA	up	NA	NA	up	neither	neither	neither	NA	NA	NA	NA
RNU7-64P	down	NA	NA	neither	neither	neither	neither	neither	neither	neither	neither	neither	neither	neither
RNU7-76P	down	neither	neither	neither	neither	neither	neither	neither	neither	neither	neither	neither	neither	neither
RP1-136J15.5	down	down	NA	neither	neither	neither	neither	neither	neither	neither	neither	neither	neither	neither
RP1-68D18.4	down	NA	NA	neither	neither	neither	neither	neither	NA	NA	up	NA	NA	NA
RP11-108L7.15	down	NA	NA	neither	neither	neither	NA	neither	neither	neither	NA	neither	neither	NA
RP11-109L13.1	down	NA	NA	down	down	up	NA	neither	up	up	NA	down	down	neither
RP11-112L6.3	down	NA	NA	neither	neither	neither	NA	NA	neither	neither	NA	neither	neither	NA
RP11-1151B14.4	down	NA	NA	NA	neither	down	NA	up	NA	NA	up	NA	NA	down
RP11-118B22.4	down	NA	NA	neither	neither	neither	neither	neither	neither	neither	neither	neither	neither	neither
RP11-123M6.2	down	NA	NA	NA	down	NA	up	NA	down	up	up	neither	NA	NA
RP11-124D2.3	down	NA	NA	neither	NA	NA	neither	NA	NA	NA	neither	neither	neither	neither
RP11-12A2.1	down	NA	NA	neither	neither	neither	neither	neither	neither	NA	neither	neither	neither	neither
RP11-138M12.1	down	neither	NA	neither	neither	neither	neither	neither	neither	neither	neither	neither	neither	neither
RP11-1437A8.3	down	NA	NA	neither	neither	neither	neither	neither	neither	NA	neither	neither	up	neither
RP11-152P17.2	down	NA	NA	NA	NA	NA	up	NA	NA	neither	up	up	NA	NA
RP11-15A1.3	down	down	NA	NA	neither	neither	NA	NA	NA	NA	NA	NA	NA	NA
RP11-163E9.1	down	neither	NA	neither	neither	neither	NA	NA	neither	neither	neither	neither	neither	NA
RP11-179K3.2	down	NA	NA	neither	neither	neither	neither	neither	neither	neither	neither	neither	neither	neither
RP11-180C1.1	down	neither	NA	neither	neither	neither	down	neither	neither	neither	down	neither	neither	NA
RP11-182J1.16	down	NA	NA	neither	neither	neither	NA	NA	NA	NA	NA	NA	neither	neither
RP11-195F19.30	down	NA	neither	NA	NA	neither	NA	neither	NA	NA	NA	neither	NA	neither
RP11-195F19.5	down	NA	neither	NA	NA	neither	NA	neither	NA	NA	NA	neither	NA	neither
RP11-211G3.3	down	NA	NA	up	up	NA	up	up	up	NA	NA	NA	neither	NA
RP11-21B21.4	down	neither	NA	NA	NA	neither	NA	NA	neither	NA	neither	NA	NA	NA
RP11-236B18.2	down	NA	NA	neither	neither	NA	neither	neither	neither	neither	neither	neither	NA	neither
RP11-266J6.2	down	NA	NA	neither	neither	neither	NA	NA	NA	NA	neither	neither	NA	NA
RP11-288C17.1	down	NA	neither	neither	neither	neither	neither	neither	neither	neither	neither	neither	neither	neither
RP11-299L17.1	down	NA	NA	neither	neither	neither	neither	neither	neither	neither	neither	neither	neither	neither
RP11-307C12.12	down	neither	NA	NA	neither	NA	NA	NA	neither	neither	NA	NA	NA	down
RP11-310I24.1	down	neither	NA	NA	up	neither	NA	NA	neither	neither	NA	up	neither	down
RP11-323I14__A.1	down	NA	NA	neither	neither	neither	neither	neither	neither	neither	neither	neither	neither	neither
RP11-334E6.12	down	NA	NA	NA	NA	NA	NA	down	up	NA	NA	down	neither	down
RP11-343B22.2	down	NA	NA	neither	neither	neither	neither	neither	neither	neither	NA	neither	neither	NA
RP11-343J18.1	down	neither	neither	neither	neither	neither	neither	neither	neither	neither	neither	neither	neither	neither
RP11-344N17.9	down	down	neither	neither	neither	neither	neither	neither	neither	neither	neither	neither	neither	neither
RP11-370B11.1	down	NA	up	down	neither	NA	NA	NA	neither	NA	NA	NA	neither	NA
RP11-383G6.4	down	neither	NA	NA	neither	NA	neither	neither	NA	NA	neither	NA	neither	NA
RP11-383H13.1	down	NA	NA	NA	up	NA	neither	NA	NA	up	neither	neither	NA	neither
RP11-385D13.1	down	up	NA	up	up	NA	NA	NA	neither	NA	NA	up	neither	down
RP11-394J1.2	down	NA	NA	neither	NA	neither	neither	neither	neither	neither	neither	NA	neither	neither
RP11-394O4.3	down	neither	NA	neither	NA	neither	NA	neither	NA	neither	neither	NA	NA	neither
RP11-42O15.2	down	NA	NA	neither	neither	neither	neither	neither	neither	neither	neither	neither	neither	neither
RP11-436I9.5	down	NA	NA	NA	up	NA	NA	NA	up	NA	NA	NA	down	neither
RP11-438N16.1	down	NA	NA	NA	neither	neither	NA	neither	neither	NA	neither	neither	neither	NA
RP11-474P2.2	down	NA	NA	NA	neither	up	NA	up	neither	neither	NA	NA	up	neither
RP11-483G21.3	down	NA	neither	neither	neither	neither	neither	neither	neither	NA	neither	neither	NA	neither
RP11-508N12.3	down	up	NA	neither	neither	NA	neither	neither	NA	NA	neither	NA	neither	neither
RP11-527B17.2	down	neither	NA	neither	neither	neither	neither	neither	neither	neither	neither	neither	NA	neither
RP11-536I6.2	down	neither	NA	neither	neither	neither	neither	neither	neither	NA	neither	neither	NA	neither
RP11-54O15.3	down	NA	NA	NA	NA	NA	neither	NA	NA	neither	neither	NA	NA	neither
RP11-54O7.3	down	NA	NA	NA	NA	down	NA	up	neither	down	up	neither	NA	NA
RP11-553A10.1	down	NA	NA	NA	NA	NA	NA	down	NA	neither	NA	neither	NA	NA
RP11-567L7.5	down	NA	neither	neither	neither	neither	NA	neither	neither	NA	NA	neither	neither	NA
RP11-56L13.7	down	NA	NA	neither	neither	neither	neither	neither	neither	NA	neither	neither	up	neither
RP11-57H14.4	down	NA	NA	NA	NA	neither	NA	NA	NA	NA	NA	neither	NA	NA
RP11-58K22.2	down	NA	NA	neither	neither	neither	neither	neither	neither	neither	neither	neither	neither	neither
RP11-611O2.3	down	neither	NA	NA	neither	neither	neither	NA	down	NA	NA	NA	NA	NA
RP11-611O2.5	down	neither	NA	NA	neither	NA	NA	neither	NA	NA	NA	up	NA	NA
RP11-628O18.1	down	neither	NA	neither	neither	neither	neither	neither	neither	neither	neither	neither	neither	neither
RP11-640I15.1	down	NA	NA	NA	NA	neither	NA	NA	neither	neither	neither	NA	NA	NA
RP11-669N7.2	down	neither	NA	neither	neither	neither	neither	neither	neither	neither	NA	neither	neither	NA
RP11-680F8.3	down	NA	NA	NA	neither	NA	NA	neither	NA	NA	NA	NA	neither	NA
RP11-6N17.10	down	NA	NA	NA	neither	NA	NA	NA	neither	NA	NA	neither	neither	NA
RP11-6N17.4	down	NA	NA	neither	neither	NA	neither	neither	neither	NA	NA	NA	NA	NA
RP11-702H23.2	down	NA	NA	neither	neither	neither	neither	neither	neither	neither	neither	neither	neither	neither
RP11-717A5.2	down	NA	NA	neither	neither	neither	neither	NA	neither	NA	neither	neither	neither	neither
RP11-735G4.1	down	neither	NA	neither	neither	neither	neither	neither	neither	neither	neither	neither	neither	neither
RP11-737O24.4	down	down	NA	neither	neither	NA	neither	NA	NA	neither	NA	NA	NA	NA
RP11-76H14.2	down	NA	NA	neither	NA	neither	NA	neither	neither	NA	NA	NA	NA	neither
RP11-849F2.10	down	neither	NA	neither	neither	neither	neither	neither	neither	neither	neither	neither	neither	neither
RP11-886P16.6	down	NA	NA	neither	neither	NA	neither	neither	NA	NA	NA	neither	neither	NA
RP11-89B16.1	down	neither	down	neither	neither	neither	neither	neither	neither	neither	neither	neither	neither	neither
RP3-334F4.1	down	neither	NA	neither	neither	neither	neither	NA	neither	neither	NA	neither	neither	NA
RP3-428L16.2	down	NA	NA	neither	neither	neither	NA	neither	NA	NA	NA	NA	NA	neither
RP3-460G2.2	down	neither	NA	neither	neither	neither	up	down	neither	neither	neither	neither	neither	NA
RP3-492P14.2	down	NA	NA	neither	neither	neither	neither	neither	neither	neither	neither	neither	neither	neither
RP4-543J13.1	down	neither	NA	neither	neither	neither	neither	neither	neither	neither	neither	neither	neither	neither
RP4-751H13.7	down	NA	NA	neither	NA	NA	NA	up	neither	NA	NA	NA	neither	NA
RP4-792G4.3	down	neither	NA	neither	neither	neither	neither	neither	neither	neither	neither	neither	neither	neither
RP4-798P15.3	down	down	NA	NA	neither	neither	up	neither	NA	neither	NA	NA	neither	neither
RP5-1022P6.7	down	neither	NA	NA	NA	NA	neither	neither	neither	NA	neither	NA	neither	neither
RP5-1067M6.3	down	NA	NA	neither	neither	neither	neither	neither	neither	neither	neither	neither	neither	neither
RP5-1142A6.2	down	NA	NA	NA	neither	neither	NA	up	neither	NA	NA	neither	NA	NA
RP5-1142A6.5	down	NA	NA	NA	neither	NA	NA	neither	neither	neither	NA	neither	NA	neither
RP5-1142A6.7	down	NA	NA	NA	neither	neither	NA	up	neither	NA	NA	neither	NA	neither
RP5-1142A6.8	down	NA	NA	neither	neither	neither	neither	NA	neither	NA	neither	neither	NA	neither
RP5-1142A6.9	down	NA	neither	NA	NA	NA	NA	NA	neither	NA	NA	neither	NA	neither
RP5-866L20.2	down	NA	NA	neither	neither	neither	neither	neither	neither	neither	neither	neither	neither	neither
RP5-884M6.1	down	NA	NA	neither	neither	neither	neither	NA	neither	neither	NA	neither	neither	NA
RP5-890E16.2	down	NA	NA	neither	NA	neither	NA	NA	neither	NA	NA	NA	NA	NA
RPL22P22	down	NA	NA	neither	neither	neither	neither	neither	neither	neither	neither	neither	neither	neither
RPL35P6	down	NA	NA	neither	NA	neither	NA	neither	neither	NA	NA	neither	NA	neither
RPL37P10	down	NA	NA	neither	neither	neither	neither	neither	neither	neither	neither	neither	neither	neither
RSU1P1	down	down	NA	neither	neither	neither	neither	neither	neither	neither	neither	neither	neither	neither
SEPT4	down	NA	NA	up	NA	NA	up	NA	NA	NA	up	NA	NA	down
SNORA7A	down	NA	NA	neither	neither	NA	neither	neither	neither	NA	neither	neither	NA	neither
SPTLC1P4	down	NA	NA	neither	neither	neither	neither	neither	neither	neither	neither	neither	neither	neither
TCEB1P22	down	NA	NA	neither	neither	neither	neither	neither	neither	NA	neither	neither	neither	neither
TCEB1P31	down	NA	NA	NA	neither	neither	neither	neither	NA	neither	neither	NA	neither	neither
TP53TG3	down	neither	NA	neither	neither	neither	neither	neither	neither	down	neither	neither	up	neither
TP53TG3B	down	NA	NA	neither	neither	neither	neither	neither	neither	down	neither	neither	up	neither
TP53TG3C	down	NA	NA	neither	neither	neither	NA	neither	neither	down	NA	neither	up	neither
TP53TG3D	down	NA	NA	neither	neither	neither	neither	neither	neither	NA	neither	neither	up	neither
TRIM16	down	up	NA	up	up	NA	NA	NA	neither	neither	NA	up	neither	down
TRIM16L	down	up	NA	up	up	NA	down	NA	neither	NA	up	up	neither	down
TUBB3P2	down	NA	neither	neither	neither	neither	neither	neither	neither	neither	neither	neither	neither	neither
UBE2HP1	down	NA	NA	neither	NA	neither	NA	NA	NA	neither	neither	neither	neither	NA
XXbac-BPG170G13.31	down	neither	neither	NA	NA	neither	up	neither	up	NA	NA	NA	neither	NA
XXbac-BPG170G13.32	down	neither	neither	NA	NA	neither	up	neither	up	NA	NA	NA	neither	NA
XXbac-BPG181M17.5	down	up	NA	NA	NA	neither	NA	neither	NA	NA	neither	NA	neither	NA
XXbac-BPG254F23.6	down	up	NA	up	neither	NA	neither	NA	neither	NA	neither	neither	neither	neither
XXyac-YX65C7_A.2	down	down	NA	NA	up	up	neither	neither	up	up	NA	neither	neither	NA
ZDHHC20P1	down	neither	neither	neither	neither	neither	neither	neither	neither	neither	neither	neither	neither	neither
ZNF402P	down	neither	NA	neither	neither	neither	neither	neither	neither	neither	neither	neither	neither	neither
ZNF542	down	down	NA	NA	neither	neither	NA	neither	NA	NA	down	NA	neither	up
ABCA9-AS1	NA	neither	NA	up	up	neither	neither	neither	neither	neither	neither	up	NA	neither
AC000032.2	NA	neither	NA	NA	neither	NA	neither	neither	neither	NA	up	neither	neither	down
AC000041.8	NA	NA	NA	NA	neither	NA	down	up	neither	neither	neither	neither	NA	NA
AC002066.1	NA	neither	NA	down	NA	up	NA	NA	neither	up	NA	NA	NA	NA
AC002116.7	NA	NA	NA	NA	NA	neither	up	neither	NA	NA	NA	neither	NA	NA
AC002398.12	NA	down	NA	NA	neither	up	NA	NA	up	up	neither	down	NA	neither
AC002480.5	NA	NA	NA	neither	neither	NA	NA	up	NA	up	neither	neither	down	NA
AC002558.1	NA	neither	NA	down	neither	neither	NA	NA	NA	neither	neither	NA	neither	NA
AC003002.6	NA	neither	NA	NA	neither	neither	NA	NA	NA	NA	NA	NA	neither	up
AC003006.7	NA	NA	NA	NA	neither	NA	neither	neither	NA	NA	NA	NA	NA	up
AC003075.4	NA	NA	NA	down	NA	up	neither	up	NA	NA	NA	NA	up	neither
AC003088.1	NA	NA	NA	neither	neither	NA	neither	neither	down	neither	neither	up	NA	neither
AC003958.2	NA	NA	NA	neither	neither	neither	up	neither	neither	neither	NA	neither	neither	NA
AC004057.1	NA	NA	up	neither	NA	NA	NA	NA	NA	neither	NA	neither	NA	NA
AC004538.3	NA	NA	NA	NA	NA	neither	up	NA	NA	NA	up	neither	NA	NA
AC004540.4	NA	up	NA	NA	neither	NA	NA	neither	neither	NA	NA	neither	NA	neither
AC004702.2	NA	NA	NA	NA	NA	NA	NA	NA	up	NA	NA	NA	neither	NA
AC004797.1	NA	NA	up	NA	neither	neither	NA	neither	neither	neither	NA	neither	neither	neither
AC004870.4	NA	down	NA	neither	neither	neither	NA	neither	neither	neither	neither	neither	neither	neither
AC004878.2	NA	NA	NA	neither	NA	neither	neither	up	NA	NA	NA	neither	NA	NA
AC004878.8	NA	NA	NA	neither	NA	neither	neither	up	NA	NA	NA	neither	NA	NA
AC004920.3	NA	neither	neither	neither	neither	neither	neither	neither	neither	neither	down	neither	neither	up
AC004941.5	NA	down	NA	neither	neither	NA	neither	neither	neither	neither	neither	neither	neither	neither
AC004951.6	NA	NA	NA	neither	neither	NA	neither	up	NA	NA	NA	NA	NA	NA
AC004980.11	NA	NA	NA	neither	NA	NA	neither	up	NA	NA	NA	NA	NA	NA
AC005013.1	NA	NA	NA	NA	neither	neither	NA	NA	neither	NA	up	neither	NA	down
AC005027.3	NA	down	NA	down	down	up	neither	up	up	up	NA	down	down	NA
AC005077.14	NA	neither	NA	NA	NA	neither	neither	neither	NA	neither	NA	neither	neither	up
AC005104.3	NA	NA	up	NA	neither	neither	NA	neither	neither	neither	neither	neither	neither	NA
AC005162.4	NA	NA	NA	NA	neither	up	NA	neither	neither	up	neither	neither	neither	neither
AC005237.4	NA	NA	NA	up	up	NA	up	up	NA	NA	up	NA	NA	neither
AC005262.2	NA	down	NA	neither	NA	neither	NA	NA	neither	neither	NA	neither	neither	NA
AC005264.2	NA	NA	NA	neither	neither	neither	NA	neither	neither	NA	NA	neither	NA	up
AC005339.2	NA	neither	NA	neither	neither	neither	NA	down	neither	NA	neither	NA	NA	NA
AC005358.1	NA	NA	NA	neither	neither	up	neither	NA	up	up	neither	down	down	neither
AC005358.3	NA	NA	NA	neither	neither	up	neither	neither	up	up	neither	down	NA	neither
AC005540.3	NA	NA	NA	down	NA	NA	neither	NA	NA	NA	NA	down	neither	NA
AC005544.1	NA	NA	NA	NA	neither	down	NA	down	neither	down	NA	neither	neither	down
AC005559.2	NA	NA	NA	up	NA	neither	NA	neither	NA	NA	NA	up	NA	NA
AC005559.3	NA	NA	NA	NA	NA	neither	neither	NA	NA	NA	NA	up	NA	neither
AC005592.2	NA	NA	NA	down	down	neither	NA	up	NA	NA	NA	down	neither	NA
AC005606.1	NA	NA	NA	neither	NA	neither	neither	NA	NA	NA	NA	up	NA	neither
AC005624.2	NA	down	NA	neither	neither	neither	NA	neither	neither	neither	neither	neither	neither	NA
AC005682.5	NA	down	neither	NA	NA	neither	neither	NA	NA	neither	neither	NA	neither	neither
AC005682.6	NA	down	NA	neither	neither	neither	NA	NA	neither	neither	neither	neither	neither	NA
AC005682.7	NA	down	NA	neither	neither	neither	neither	neither	neither	neither	neither	neither	neither	neither
AC005786.7	NA	down	NA	NA	NA	NA	neither	neither	NA	NA	NA	neither	neither	NA
AC005795.1	NA	NA	up	NA	NA	NA	NA	neither	NA	NA	NA	neither	neither	NA
AC005822.1	NA	up	NA	NA	NA	neither	NA	neither	NA	NA	NA	neither	neither	neither
AC005841.1	NA	neither	NA	neither	NA	neither	up	up	neither	NA	NA	NA	NA	NA
AC005943.5	NA	NA	NA	neither	NA	neither	NA	NA	NA	NA	down	neither	NA	up
AC006026.9	NA	NA	up	NA	neither	NA	neither	neither	neither	neither	neither	neither	NA	neither
AC006116.20	NA	neither	NA	NA	neither	neither	NA	up	neither	NA	neither	neither	NA	NA
AC006159.5	NA	NA	NA	NA	NA	up	NA	neither	NA	up	NA	NA	NA	NA
AC006262.5	NA	NA	NA	neither	neither	neither	neither	neither	neither	down	NA	neither	up	NA
AC006369.2	NA	NA	NA	NA	down	neither	NA	down	NA	NA	neither	NA	NA	NA
AC006372.4	NA	neither	NA	neither	neither	neither	NA	neither	neither	NA	NA	neither	NA	up
AC006377.1	NA	neither	neither	NA	NA	neither	down	neither	NA	neither	NA	down	neither	down
AC006449.1	NA	down	NA	NA	NA	NA	neither	neither	up	NA	NA	NA	neither	NA
AC006483.1	NA	NA	up	NA	down	NA	NA	down	neither	neither	NA	down	NA	NA
AC007038.7	NA	up	NA	neither	NA	NA	NA	neither	neither	NA	NA	NA	neither	NA
AC007099.1	NA	neither	NA	NA	NA	NA	neither	neither	down	NA	NA	NA	neither	neither
AC007229.3	NA	NA	up	neither	neither	neither	NA	neither	neither	neither	neither	neither	neither	NA
AC007319.1	NA	NA	NA	neither	NA	up	NA	NA	neither	up	neither	NA	neither	NA
AC007347.1	NA	NA	NA	NA	NA	NA	neither	neither	NA	neither	up	neither	neither	down
AC007362.1	NA	NA	NA	NA	neither	NA	neither	NA	up	NA	NA	down	neither	NA
AC007401.2	NA	NA	neither	down	down	NA	NA	neither	NA	neither	neither	down	neither	NA
AC007461.2	NA	up	NA	neither	neither	NA	up	neither	neither	NA	up	neither	NA	NA
AC007750.5	NA	NA	NA	up	up	NA	NA	down	up	NA	NA	NA	NA	neither
AC007879.5	NA	NA	NA	NA	NA	NA	neither	NA	neither	neither	down	NA	neither	up
AC007879.7	NA	down	NA	NA	NA	neither	neither	down	neither	NA	neither	NA	NA	neither
AC008271.1	NA	NA	down	neither	neither	neither	neither	neither	neither	neither	neither	neither	neither	neither
AC008440.5	NA	down	NA	NA	down	NA	neither	NA	neither	NA	NA	NA	NA	NA
AC008738.1	NA	neither	NA	NA	neither	down	NA	up	neither	down	NA	neither	neither	NA
AC008753.6	NA	NA	NA	NA	down	neither	NA	neither	neither	neither	NA	NA	neither	NA
AC008937.3	NA	NA	neither	neither	neither	NA	NA	neither	neither	NA	NA	neither	up	neither
AC008984.2	NA	NA	NA	neither	neither	NA	neither	neither	neither	NA	neither	neither	down	neither
AC008991.1	NA	NA	neither	neither	neither	neither	neither	neither	NA	NA	neither	NA	up	neither
AC009120.3	NA	up	NA	neither	NA	NA	NA	NA	NA	NA	NA	NA	NA	neither
AC009227.2	NA	down	NA	neither	neither	NA	NA	NA	neither	NA	NA	neither	neither	neither
AC009469.1	NA	NA	NA	neither	neither	neither	neither	NA	up	NA	NA	down	NA	NA
AC009492.1	NA	NA	NA	neither	neither	NA	neither	neither	neither	NA	down	NA	neither	up
AC009501.4	NA	NA	NA	NA	neither	NA	NA	down	NA	NA	neither	NA	neither	NA
AC009506.2	NA	NA	up	neither	neither	NA	NA	neither	neither	NA	NA	neither	neither	neither
AC009892.10	NA	neither	NA	NA	neither	neither	neither	neither	neither	up	neither	neither	down	neither
AC010127.3	NA	NA	neither	down	down	NA	NA	neither	NA	neither	neither	NA	NA	NA
AC010132.11	NA	NA	up	neither	neither	neither	NA	NA	neither	neither	NA	neither	neither	NA
AC010145.4	NA	NA	down	neither	neither	neither	neither	neither	neither	neither	neither	neither	neither	neither
AC010226.4	NA	NA	NA	down	neither	neither	neither	neither	neither	neither	NA	neither	neither	NA
AC010441.1	NA	neither	up	NA	up	neither	up	neither	up	neither	up	NA	neither	neither
AC010970.2	NA	NA	NA	down	neither	neither	NA	NA	NA	neither	NA	NA	neither	NA
AC010974.3	NA	neither	NA	neither	neither	down	NA	NA	down	down	NA	NA	NA	NA
AC010980.2	NA	neither	NA	neither	neither	neither	neither	neither	neither	NA	NA	neither	up	neither
AC011330.5	NA	NA	neither	neither	NA	neither	neither	up	neither	neither	NA	neither	neither	NA
AC011330.6	NA	down	NA	neither	neither	neither	neither	NA	NA	neither	NA	neither	neither	neither
AC011524.1	NA	NA	NA	neither	neither	NA	neither	neither	down	down	neither	up	up	neither
AC011530.4	NA	neither	neither	NA	NA	NA	NA	up	NA	NA	NA	down	neither	neither
AC011558.5	NA	NA	NA	NA	NA	neither	neither	down	neither	NA	NA	NA	down	NA
AC012146.7	NA	NA	NA	neither	neither	NA	NA	NA	NA	NA	down	NA	NA	NA
AC012358.8	NA	NA	NA	down	neither	NA	NA	up	NA	NA	NA	NA	neither	NA
AC012360.6	NA	down	NA	NA	neither	NA	neither	NA	up	up	NA	down	NA	NA
AC012462.2	NA	neither	NA	down	down	NA	neither	neither	neither	NA	neither	down	neither	neither
AC012501.2	NA	NA	NA	neither	neither	NA	NA	down	neither	neither	NA	neither	NA	NA
AC012512.1	NA	NA	NA	neither	neither	neither	neither	neither	neither	neither	NA	neither	neither	up
AC012531.25	NA	neither	neither	neither	neither	neither	neither	up	neither	NA	NA	neither	neither	NA
AC012668.2	NA	neither	NA	NA	NA	NA	NA	neither	NA	up	NA	NA	NA	NA
AC013268.2	NA	neither	NA	NA	NA	up	neither	neither	NA	NA	neither	NA	NA	neither
AC013269.1	NA	NA	NA	NA	NA	neither	NA	neither	neither	NA	NA	NA	neither	down
AC013269.3	NA	down	NA	NA	NA	neither	NA	neither	neither	NA	NA	neither	neither	down
AC013269.5	NA	NA	NA	NA	NA	neither	NA	neither	neither	neither	NA	neither	neither	down
AC013271.3	NA	neither	NA	NA	up	up	neither	NA	NA	up	NA	NA	neither	NA
AC013394.2	NA	NA	NA	neither	NA	NA	up	neither	neither	NA	up	NA	NA	neither
AC013474.4	NA	neither	NA	up	up	NA	neither	neither	neither	NA	neither	up	up	neither
AC013718.1	NA	neither	NA	neither	neither	NA	neither	neither	neither	NA	neither	neither	up	neither
AC015688.3	NA	NA	neither	up	up	NA	NA	NA	neither	neither	neither	up	NA	NA
AC015849.2	NA	NA	NA	NA	down	NA	NA	neither	down	up	NA	neither	NA	neither
AC015923.1	NA	neither	neither	NA	NA	neither	NA	up	neither	NA	up	neither	NA	NA
AC015933.2	NA	NA	NA	NA	NA	down	NA	neither	neither	down	neither	NA	neither	NA
AC016683.6	NA	neither	NA	NA	NA	neither	neither	NA	neither	neither	down	NA	neither	up
AC016723.4	NA	NA	NA	neither	NA	NA	neither	neither	down	down	NA	up	NA	NA
AC016738.3	NA	NA	NA	neither	NA	neither	neither	up	neither	NA	neither	NA	NA	neither
AC016773.1	NA	NA	neither	NA	NA	NA	NA	down	neither	NA	NA	NA	NA	NA
AC017002.1	NA	NA	NA	neither	neither	NA	NA	down	neither	NA	NA	NA	neither	NA
AC017060.1	NA	NA	NA	NA	NA	NA	up	NA	neither	NA	NA	neither	neither	NA
AC017101.10	NA	NA	NA	down	NA	neither	NA	NA	up	NA	NA	down	neither	NA
AC018464.3	NA	down	NA	NA	down	neither	neither	down	NA	NA	NA	neither	neither	NA
AC018512.1	NA	down	NA	neither	neither	neither	neither	neither	neither	neither	neither	neither	neither	neither
AC018720.10	NA	NA	neither	neither	neither	NA	NA	up	NA	NA	neither	NA	up	NA
AC018730.1	NA	NA	NA	neither	neither	down	neither	neither	neither	down	neither	neither	neither	neither
AC018804.1	NA	NA	NA	NA	neither	neither	NA	down	neither	neither	neither	neither	neither	NA
AC019117.1	NA	NA	NA	down	NA	up	up	up	neither	up	NA	NA	NA	neither
AC019181.3	NA	NA	NA	NA	NA	up	neither	neither	neither	up	neither	NA	NA	neither
AC019221.4	NA	neither	NA	NA	neither	neither	NA	up	neither	neither	neither	neither	neither	neither
AC021106.1	NA	down	NA	neither	neither	neither	neither	neither	NA	neither	neither	NA	neither	neither
AC025678.1	NA	down	NA	neither	neither	neither	neither	neither	neither	neither	neither	neither	neither	neither
AC026461.1	NA	neither	NA	NA	NA	NA	NA	down	down	NA	NA	neither	NA	NA
AC026703.1	NA	NA	neither	NA	NA	up	NA	down	NA	up	NA	down	down	down
AC027763.2	NA	neither	NA	NA	NA	NA	neither	NA	NA	NA	NA	up	NA	NA
AC037445.1	NA	NA	NA	neither	NA	neither	NA	up	neither	NA	NA	neither	NA	NA
AC051649.12	NA	neither	neither	NA	neither	down	NA	NA	neither	down	NA	neither	NA	neither
AC064875.2	NA	NA	NA	neither	NA	down	up	up	NA	NA	up	NA	neither	neither
AC067945.3	NA	NA	NA	NA	down	NA	neither	NA	neither	up	neither	down	NA	neither
AC067945.4	NA	neither	NA	neither	down	up	neither	neither	neither	up	neither	down	neither	neither
AC067959.1	NA	up	NA	neither	neither	neither	NA	NA	neither	neither	neither	neither	neither	NA
AC068057.2	NA	down	NA	NA	neither	NA	neither	down	neither	NA	neither	neither	NA	neither
AC068282.3	NA	neither	NA	neither	NA	neither	NA	NA	neither	NA	NA	NA	up	neither
AC068499.10	NA	NA	NA	NA	down	NA	up	NA	down	NA	NA	NA	up	NA
AC068522.4	NA	NA	up	neither	NA	neither	neither	neither	neither	neither	neither	NA	neither	neither
AC069155.1	NA	NA	NA	NA	down	neither	neither	neither	neither	neither	neither	down	NA	neither
AC069363.1	NA	neither	NA	NA	neither	neither	neither	neither	neither	up	neither	neither	down	neither
AC069368.3	NA	neither	NA	neither	neither	NA	up	NA	NA	NA	NA	NA	neither	NA
AC073072.5	NA	NA	NA	up	NA	up	NA	up	neither	up	neither	NA	NA	neither
AC073130.3	NA	NA	NA	down	NA	up	NA	NA	neither	up	NA	NA	NA	NA
AC073284.4	NA	neither	NA	NA	NA	NA	neither	neither	NA	NA	neither	down	NA	neither
AC073321.3	NA	NA	NA	neither	neither	neither	up	neither	neither	neither	neither	neither	neither	NA
AC073569.1	NA	NA	NA	down	NA	NA	NA	NA	neither	neither	NA	NA	neither	neither
AC073834.3	NA	NA	NA	NA	neither	NA	neither	neither	down	NA	NA	up	NA	NA
AC078842.3	NA	up	NA	up	neither	neither	neither	neither	neither	neither	NA	neither	neither	NA
AC078842.4	NA	neither	NA	up	neither	down	NA	NA	NA	down	NA	NA	NA	neither
AC079210.1	NA	NA	NA	up	up	NA	NA	neither	up	NA	neither	neither	neither	NA
AC079305.10	NA	down	NA	NA	NA	NA	NA	NA	NA	neither	neither	NA	NA	NA
AC079780.3	NA	NA	NA	neither	down	NA	NA	neither	neither	NA	neither	down	neither	NA
AC079781.5	NA	neither	NA	NA	NA	NA	down	up	neither	up	NA	NA	NA	NA
AC079949.1	NA	NA	NA	NA	down	neither	neither	NA	down	neither	NA	neither	neither	down
AC083862.1	NA	NA	NA	neither	neither	NA	neither	neither	neither	NA	neither	neither	up	neither
AC084117.3	NA	NA	NA	down	NA	NA	neither	down	NA	NA	NA	neither	neither	NA
AC084219.3	NA	NA	NA	NA	neither	neither	neither	up	NA	NA	neither	NA	NA	NA
AC084809.2	NA	neither	NA	neither	NA	NA	neither	neither	up	NA	neither	NA	NA	neither
AC087645.1	NA	NA	NA	NA	down	down	down	NA	up	NA	NA	down	NA	NA
AC090505.6	NA	NA	NA	neither	neither	neither	NA	neither	neither	NA	down	neither	neither	NA
AC090673.2	NA	NA	NA	neither	NA	NA	neither	neither	down	NA	down	NA	neither	up
AC090953.1	NA	NA	NA	NA	neither	NA	neither	up	neither	NA	neither	neither	neither	neither
AC091132.1	NA	NA	NA	NA	NA	NA	NA	up	NA	NA	neither	NA	NA	NA
AC091878.1	NA	neither	NA	NA	NA	NA	neither	neither	NA	neither	neither	up	NA	neither
AC092168.2	NA	NA	NA	neither	neither	neither	NA	up	NA	neither	NA	NA	NA	NA
AC092171.2	NA	NA	NA	neither	neither	NA	NA	up	neither	neither	NA	neither	NA	NA
AC092338.5	NA	NA	NA	neither	neither	down	neither	NA	neither	NA	NA	NA	neither	neither
AC092570.3	NA	down	NA	neither	neither	neither	neither	neither	neither	neither	neither	neither	neither	neither
AC092597.3	NA	NA	NA	down	neither	NA	neither	NA	neither	NA	neither	neither	neither	neither
AC092620.2	NA	NA	NA	down	NA	neither	neither	NA	NA	neither	NA	neither	neither	NA
AC092675.3	NA	up	neither	neither	neither	NA	neither	neither	neither	NA	NA	neither	NA	neither
AC093142.2	NA	down	neither	neither	neither	neither	neither	neither	neither	neither	neither	neither	neither	neither
AC093323.3	NA	NA	NA	neither	neither	NA	NA	NA	neither	NA	NA	neither	neither	up
AC093495.4	NA	up	NA	neither	neither	NA	NA	neither	NA	NA	neither	NA	NA	NA
AC093627.9	NA	neither	NA	neither	neither	NA	neither	NA	NA	NA	NA	NA	NA	up
AC093673.5	NA	NA	NA	neither	NA	neither	NA	down	NA	neither	down	neither	neither	up
AC093818.1	NA	NA	NA	NA	NA	down	neither	NA	NA	down	neither	neither	NA	NA
AC096559.1	NA	NA	neither	NA	neither	NA	up	NA	NA	neither	NA	NA	NA	NA
AC096772.6	NA	up	NA	neither	neither	neither	neither	neither	neither	neither	neither	neither	neither	neither
AC097467.2	NA	neither	NA	down	NA	NA	NA	neither	NA	NA	neither	NA	neither	NA
AC097500.2	NA	NA	NA	neither	NA	neither	up	neither	neither	neither	NA	neither	neither	neither
AC097533.1	NA	NA	NA	neither	neither	NA	neither	NA	NA	NA	neither	NA	up	neither
AC097662.2	NA	NA	NA	neither	up	NA	NA	neither	up	NA	NA	neither	neither	NA
AC098614.2	NA	down	NA	NA	NA	neither	NA	neither	NA	NA	neither	down	NA	NA
AC098617.1	NA	NA	neither	NA	NA	NA	NA	up	down	NA	NA	NA	NA	down
AC103801.2	NA	NA	neither	neither	neither	NA	down	neither	NA	NA	NA	NA	NA	neither
AC104113.3	NA	down	NA	neither	neither	neither	NA	neither	neither	neither	neither	neither	neither	NA
AC104135.4	NA	neither	NA	neither	neither	neither	NA	neither	NA	neither	down	NA	NA	up
AC104532.2	NA	NA	NA	neither	neither	NA	up	NA	NA	NA	up	NA	NA	down
AC104532.4	NA	NA	NA	neither	neither	neither	NA	NA	NA	neither	up	NA	NA	NA
AC104698.1	NA	NA	up	down	NA	NA	down	NA	up	up	NA	down	NA	NA
AC104809.3	NA	NA	NA	neither	neither	neither	up	NA	neither	NA	NA	neither	NA	neither
AC105020.1	NA	neither	NA	neither	NA	NA	up	neither	NA	NA	up	NA	neither	NA
AC106801.1	NA	NA	NA	NA	down	NA	down	neither	neither	NA	NA	NA	neither	neither
AC107016.1	NA	neither	NA	down	down	up	NA	neither	NA	up	NA	neither	down	NA
AC107016.2	NA	neither	NA	down	down	up	NA	neither	NA	up	NA	NA	down	NA
AC107399.2	NA	neither	NA	neither	neither	neither	neither	NA	neither	neither	down	neither	neither	up
AC107983.4	NA	neither	up	NA	neither	neither	NA	NA	NA	NA	NA	NA	NA	neither
AC108463.1	NA	NA	neither	neither	NA	NA	down	NA	up	NA	neither	neither	NA	NA
AC108676.1	NA	NA	NA	neither	neither	NA	neither	neither	neither	NA	NA	neither	NA	up
AC108938.2	NA	neither	NA	NA	NA	up	neither	neither	NA	NA	neither	NA	NA	neither
AC112205.1	NA	NA	NA	neither	up	NA	NA	NA	up	NA	neither	NA	neither	NA
AC112229.4	NA	neither	neither	up	up	NA	neither	neither	NA	neither	neither	NA	NA	neither
AC113617.1	NA	neither	NA	neither	neither	neither	neither	down	neither	neither	NA	neither	neither	NA
AC114494.1	NA	NA	NA	NA	NA	NA	neither	NA	NA	neither	down	NA	NA	up
AC114803.3	NA	NA	NA	neither	neither	NA	up	down	neither	NA	NA	neither	NA	up
AC115115.3	NA	up	NA	neither	neither	neither	neither	neither	neither	neither	neither	neither	neither	neither
AC116050.1	NA	neither	NA	NA	NA	neither	NA	neither	NA	NA	up	neither	NA	NA
AC118282.1	NA	neither	down	neither	neither	neither	neither	neither	neither	neither	NA	neither	neither	NA
AC118282.2	NA	neither	down	neither	neither	neither	neither	neither	neither	neither	NA	neither	neither	NA
AC118282.3	NA	neither	down	neither	neither	neither	neither	neither	neither	neither	NA	neither	neither	NA
AC118282.4	NA	neither	down	neither	neither	neither	neither	neither	neither	neither	NA	neither	neither	NA
AC119673.1	NA	NA	up	neither	neither	NA	NA	NA	NA	neither	up	neither	NA	down
AC122129.1	NA	neither	NA	neither	neither	NA	NA	NA	neither	NA	NA	neither	neither	down
AC124944.5	NA	down	NA	neither	neither	neither	neither	neither	neither	neither	NA	neither	neither	NA
AC129778.2	NA	NA	NA	neither	neither	NA	NA	neither	neither	neither	NA	neither	neither	up
AC131025.8	NA	NA	NA	neither	down	NA	neither	neither	up	NA	neither	down	NA	neither
AC131056.3	NA	neither	NA	up	NA	up	NA	neither	neither	up	NA	NA	down	NA
AC131056.5	NA	neither	NA	NA	neither	up	NA	neither	NA	up	NA	NA	down	NA
AC131056.6	NA	neither	NA	NA	neither	up	NA	neither	NA	up	NA	NA	down	NA
AC131097.3	NA	NA	NA	NA	NA	NA	down	up	down	NA	up	up	NA	down
AC131180.1	NA	NA	NA	down	down	NA	NA	NA	neither	neither	NA	down	NA	NA
AC135048.13	NA	neither	NA	up	NA	NA	NA	NA	neither	NA	neither	NA	NA	NA
AC138783.13	NA	NA	NA	neither	NA	NA	neither	up	NA	NA	NA	neither	up	NA
AC138969.4	NA	NA	NA	NA	neither	NA	neither	up	NA	neither	neither	NA	NA	neither
AC139100.2	NA	NA	NA	NA	NA	up	NA	NA	neither	NA	NA	NA	NA	neither
AC139887.4	NA	down	NA	NA	neither	neither	neither	NA	neither	neither	NA	neither	neither	NA
AC140481.2	NA	down	NA	NA	NA	neither	NA	neither	neither	neither	NA	neither	neither	down
AC140481.4	NA	NA	NA	NA	NA	NA	NA	neither	neither	NA	NA	neither	neither	down
AC140481.7	NA	down	NA	neither	NA	NA	neither	NA	neither	NA	NA	neither	neither	NA
AC141928.1	NA	neither	neither	NA	neither	neither	neither	neither	down	NA	neither	up	NA	neither
AC142293.3	NA	NA	NA	neither	neither	up	neither	NA	neither	up	NA	neither	neither	NA
AC144652.1	NA	NA	NA	up	NA	NA	neither	neither	NA	NA	NA	NA	up	NA
AC147651.4	NA	NA	NA	NA	NA	NA	NA	neither	NA	NA	down	NA	neither	up
AC159540.1	NA	NA	NA	NA	neither	NA	NA	up	NA	NA	NA	NA	neither	up
AC159540.2	NA	NA	NA	NA	neither	NA	NA	up	NA	NA	NA	NA	neither	up
AC226119.4	NA	down	NA	neither	neither	neither	neither	neither	neither	neither	neither	neither	neither	neither
ACTB	NA	NA	up	NA	down	NA	NA	down	neither	neither	neither	down	NA	NA
ACTBP11	NA	down	up	neither	NA	NA	neither	neither	neither	neither	neither	NA	neither	neither
ACTBP2	NA	down	up	down	down	NA	NA	NA	neither	neither	neither	down	NA	NA
ACTBP7	NA	NA	up	neither	neither	NA	neither	NA	neither	NA	down	neither	NA	up
ACTBP8	NA	NA	up	neither	neither	neither	neither	neither	neither	neither	neither	neither	neither	neither
ACTBP9	NA	down	up	neither	neither	NA	neither	neither	neither	neither	neither	neither	neither	neither
ADAMTS9-AS1	NA	neither	NA	NA	NA	neither	neither	NA	neither	NA	NA	neither	up	NA
ADAT3	NA	neither	NA	NA	NA	NA	neither	NA	NA	NA	NA	NA	up	NA
ADCK3	NA	NA	NA	up	NA	neither	NA	NA	neither	NA	neither	NA	up	NA
ADH1B	NA	NA	NA	up	up	NA	neither	neither	up	NA	neither	NA	neither	neither
ADH5P3	NA	NA	up	neither	neither	neither	neither	neither	neither	neither	NA	neither	neither	NA
ADH6	NA	NA	neither	neither	NA	neither	NA	NA	NA	neither	down	neither	neither	up
ADIPOR1P1	NA	down	NA	neither	neither	neither	neither	neither	neither	neither	neither	neither	neither	neither
ADM2	NA	down	NA	down	down	up	down	up	NA	up	NA	down	down	down
ADO	NA	NA	NA	neither	up	NA	NA	NA	NA	NA	NA	NA	NA	NA
ADORA1	NA	NA	NA	NA	NA	down	down	NA	NA	NA	NA	neither	neither	down
ADORA2A	NA	NA	NA	neither	NA	up	NA	up	NA	up	NA	up	neither	up
ADORA2A-AS1	NA	NA	NA	neither	NA	up	NA	NA	NA	up	NA	up	neither	NA
ADORA3	NA	NA	NA	NA	neither	down	neither	neither	neither	neither	NA	neither	down	NA
ADRA1A	NA	NA	NA	neither	neither	neither	neither	up	neither	NA	neither	neither	NA	neither
ADRA1B	NA	neither	up	neither	NA	NA	NA	NA	NA	neither	NA	neither	neither	neither
ADRBK1	NA	down	NA	neither	neither	NA	NA	neither	neither	neither	NA	neither	neither	neither
ADRBK2	NA	NA	NA	up	NA	NA	NA	NA	NA	NA	up	neither	neither	down
ADTRP	NA	NA	NA	NA	NA	NA	down	NA	neither	NA	down	NA	NA	NA
AE000658.22	NA	up	NA	NA	NA	NA	NA	neither	NA	NA	NA	NA	neither	NA
AEN	NA	NA	NA	neither	neither	neither	NA	NA	NA	NA	down	NA	NA	up
AF001548.5	NA	NA	NA	neither	down	up	neither	neither	up	up	NA	down	neither	neither
AF011889.2	NA	NA	NA	neither	NA	NA	NA	up	NA	neither	neither	NA	NA	NA
AF124730.4	NA	neither	NA	down	NA	NA	neither	neither	NA	NA	neither	NA	neither	neither
AF127577.10	NA	NA	NA	NA	NA	NA	NA	down	neither	neither	NA	NA	NA	NA
AF131215.9	NA	NA	NA	neither	NA	NA	neither	down	NA	NA	NA	NA	NA	NA
AF131217.1	NA	NA	NA	neither	NA	NA	neither	NA	NA	NA	down	neither	neither	up
AF196970.3	NA	neither	NA	NA	NA	down	down	neither	neither	NA	NA	NA	NA	neither
AFAP1	NA	NA	NA	NA	NA	NA	NA	NA	NA	NA	up	down	neither	NA
AFAP1L1	NA	NA	NA	NA	neither	NA	up	NA	NA	NA	NA	NA	neither	up
AFF3	NA	NA	NA	NA	neither	NA	neither	up	neither	NA	NA	neither	neither	NA
AGAP10	NA	NA	NA	NA	NA	neither	NA	up	down	neither	neither	NA	neither	NA
AGAP9	NA	NA	NA	NA	NA	neither	NA	up	down	neither	neither	NA	neither	NA
AGBL4	NA	neither	NA	NA	neither	neither	up	NA	neither	NA	neither	neither	NA	up
AGO2	NA	neither	NA	neither	NA	NA	neither	up	neither	NA	NA	neither	NA	NA
AGPAT2	NA	neither	NA	NA	neither	NA	neither	down	NA	NA	NA	NA	neither	NA
AGPAT9	NA	NA	NA	up	NA	NA	NA	NA	NA	NA	NA	NA	NA	NA
AGR2	NA	neither	NA	neither	neither	neither	up	neither	neither	neither	up	neither	neither	NA
AGRN	NA	NA	NA	NA	neither	neither	NA	NA	NA	NA	up	NA	neither	NA
AGTR1	NA	NA	NA	neither	down	NA	neither	NA	NA	neither	NA	NA	NA	neither
AHNAK2	NA	NA	NA	neither	NA	neither	NA	NA	NA	NA	NA	up	up	NA
AHR	NA	NA	NA	down	NA	up	NA	up	NA	NA	NA	NA	NA	neither
AHRR	NA	NA	NA	NA	NA	NA	NA	up	neither	NA	NA	NA	NA	NA
AIF1	NA	NA	NA	NA	neither	NA	neither	neither	neither	NA	neither	neither	down	neither
AIG1	NA	NA	NA	neither	neither	NA	NA	NA	neither	up	NA	neither	NA	NA
AIM1L	NA	NA	NA	neither	neither	neither	neither	neither	neither	NA	down	neither	NA	NA
AIMP2	NA	neither	NA	neither	NA	NA	down	neither	NA	NA	down	neither	neither	neither
AIPL1	NA	down	NA	neither	neither	neither	neither	neither	neither	NA	neither	neither	NA	neither
AJAP1	NA	NA	NA	neither	up	NA	neither	neither	NA	NA	neither	NA	NA	neither
AJUBA	NA	NA	NA	NA	down	neither	down	neither	down	NA	down	neither	NA	neither
AK4P1	NA	up	NA	down	down	NA	up	neither	down	neither	NA	neither	NA	up
AK4P3	NA	NA	NA	down	down	NA	up	neither	down	neither	NA	neither	NA	up
AK5	NA	NA	NA	NA	NA	NA	NA	neither	NA	NA	up	down	NA	down
AKAP2	NA	NA	NA	NA	neither	NA	NA	neither	neither	NA	down	neither	neither	up
AKAP5	NA	NA	NA	NA	NA	NA	neither	NA	NA	NA	NA	down	NA	neither
AKAP9	NA	NA	NA	NA	neither	NA	NA	neither	NA	NA	NA	NA	neither	down
AKR1B1	NA	NA	NA	up	up	NA	NA	neither	up	NA	NA	up	NA	neither
AKR1B15	NA	up	NA	NA	up	NA	neither	neither	up	neither	neither	neither	neither	NA
AKR1B1P7	NA	neither	up	neither	neither	neither	neither	neither	neither	NA	neither	neither	NA	neither
AKR1C4	NA	NA	NA	up	NA	neither	neither	neither	NA	neither	NA	neither	neither	neither
AKR1C5P	NA	NA	NA	up	NA	neither	neither	neither	NA	NA	neither	neither	NA	neither
AKR1CL1	NA	NA	NA	up	NA	neither	neither	neither	NA	neither	neither	neither	NA	neither
AKT3	NA	neither	neither	NA	neither	NA	neither	neither	NA	NA	up	NA	NA	down
AL022344.4	NA	neither	NA	neither	neither	neither	up	neither	neither	neither	up	neither	neither	NA
AL022393.7	NA	up	NA	neither	neither	neither	neither	neither	neither	neither	neither	neither	neither	neither
AL035406.1	NA	NA	neither	neither	NA	NA	neither	NA	down	NA	NA	up	neither	NA
AL109761.5	NA	NA	NA	neither	NA	NA	neither	neither	NA	NA	NA	NA	up	NA
AL132709.5	NA	NA	NA	NA	NA	NA	NA	NA	down	neither	NA	NA	neither	NA
AL139099.1	NA	NA	NA	neither	neither	NA	NA	neither	NA	NA	down	neither	neither	NA
AL139819.1	NA	neither	up	NA	neither	down	neither	down	down	down	neither	NA	up	neither
AL161626.1	NA	neither	up	NA	down	neither	neither	NA	NA	neither	NA	neither	neither	down
AL161668.5	NA	NA	NA	neither	neither	NA	neither	neither	neither	down	neither	neither	NA	neither
AL162424.1	NA	NA	NA	neither	NA	NA	NA	neither	up	neither	neither	NA	NA	NA
AL162431.1	NA	NA	NA	down	NA	neither	neither	neither	NA	NA	NA	NA	neither	NA
AL162458.1	NA	neither	neither	NA	neither	down	neither	neither	neither	NA	neither	neither	down	neither
AL358333.1	NA	NA	NA	neither	neither	NA	neither	neither	neither	down	neither	neither	NA	neither
AL359973.1	NA	NA	up	neither	neither	neither	neither	neither	neither	neither	neither	neither	neither	neither
AL445665.1	NA	NA	NA	neither	neither	neither	NA	neither	neither	neither	NA	neither	neither	up
AL589743.1	NA	NA	NA	NA	neither	up	NA	up	NA	up	NA	NA	neither	up
AL590703.1	NA	NA	NA	NA	neither	neither	NA	down	neither	NA	NA	NA	NA	neither
AL591684.1	NA	neither	NA	NA	NA	neither	NA	neither	up	neither	neither	down	neither	NA
AL626787.1	NA	NA	NA	neither	neither	NA	neither	down	neither	NA	neither	neither	neither	neither
AL645608.1	NA	NA	NA	NA	NA	down	up	up	neither	NA	up	neither	neither	NA
AL646016.1	NA	NA	NA	down	NA	neither	neither	NA	NA	neither	up	down	neither	down
AL669914.1	NA	neither	NA	NA	NA	neither	up	neither	up	neither	NA	NA	neither	NA
AL671883.1	NA	neither	neither	NA	NA	NA	up	neither	up	NA	NA	NA	neither	NA
AL713999.1	NA	neither	NA	up	NA	NA	neither	NA	NA	down	NA	up	up	NA
AL953854.2	NA	NA	NA	neither	NA	neither	neither	up	neither	neither	NA	NA	NA	NA
ALAS1	NA	NA	NA	NA	neither	NA	NA	neither	NA	NA	down	NA	neither	NA
ALB	NA	NA	NA	up	neither	neither	neither	NA	neither	neither	neither	neither	neither	neither
ALDH16A1	NA	neither	NA	NA	NA	NA	down	NA	neither	NA	NA	NA	neither	neither
ALDH1A1	NA	neither	NA	up	neither	NA	neither	NA	neither	down	neither	neither	up	neither
ALDH1A3	NA	NA	NA	neither	NA	down	down	neither	up	down	NA	NA	neither	down
ALDH1B1	NA	neither	NA	NA	NA	neither	down	NA	neither	up	NA	NA	down	neither
ALDH2	NA	NA	NA	NA	up	neither	NA	neither	up	neither	neither	neither	neither	NA
ALDH3A1	NA	up	NA	neither	up	down	NA	up	neither	NA	NA	up	NA	down
ALDH3A2	NA	NA	NA	up	up	NA	neither	NA	neither	NA	NA	up	neither	NA
ALDH3B1	NA	neither	NA	NA	NA	down	NA	NA	NA	NA	NA	NA	neither	neither
ALDH4A1	NA	NA	NA	neither	neither	NA	down	NA	NA	neither	NA	NA	NA	neither
ALDH9A1	NA	neither	up	neither	neither	neither	NA	neither	neither	neither	NA	neither	neither	neither
ALDOA	NA	NA	up	neither	neither	neither	up	NA	NA	NA	NA	NA	NA	NA
ALG1L11P	NA	down	NA	neither	neither	neither	neither	neither	neither	neither	NA	neither	neither	NA
ALG1L12P	NA	down	NA	neither	NA	NA	neither	neither	neither	NA	NA	NA	neither	NA
ALG3	NA	NA	up	neither	neither	neither	neither	NA	NA	NA	NA	NA	NA	NA
ALK	NA	NA	NA	NA	neither	down	up	NA	NA	down	NA	NA	NA	up
ALOX12	NA	NA	NA	NA	NA	NA	up	NA	NA	down	neither	up	up	NA
ALOX5AP	NA	neither	NA	neither	neither	down	neither	NA	neither	NA	neither	neither	NA	neither
ALOXE3	NA	NA	NA	neither	neither	neither	neither	neither	neither	NA	down	neither	NA	up
ALS2CL	NA	NA	NA	down	down	NA	NA	NA	neither	NA	NA	down	neither	up
AMD1	NA	NA	NA	down	NA	NA	NA	neither	NA	NA	NA	NA	NA	NA
AMDHD2	NA	neither	NA	up	up	NA	NA	NA	down	down	NA	up	up	NA
AMER1	NA	neither	NA	neither	NA	neither	neither	up	NA	neither	NA	NA	neither	NA
AMH	NA	NA	NA	neither	NA	NA	up	NA	NA	neither	NA	NA	neither	up
AMIGO2	NA	NA	NA	NA	NA	NA	neither	NA	down	NA	NA	NA	NA	up
AMOTL1	NA	NA	NA	NA	NA	neither	neither	up	NA	NA	NA	NA	NA	NA
AMOTL2	NA	NA	NA	down	down	neither	NA	NA	down	NA	NA	neither	neither	neither
AMPD3	NA	NA	NA	NA	NA	NA	up	NA	neither	NA	NA	NA	neither	up
AMPH	NA	NA	NA	NA	neither	neither	NA	neither	down	NA	NA	up	NA	down
AMY1A	NA	NA	neither	neither	neither	neither	NA	neither	NA	NA	neither	NA	up	NA
AMY1C	NA	neither	NA	neither	neither	neither	NA	neither	neither	NA	neither	NA	up	NA
ANAPC1P1	NA	down	NA	NA	neither	NA	neither	neither	NA	neither	neither	neither	NA	neither
ANG	NA	NA	NA	NA	neither	NA	up	NA	NA	NA	neither	neither	up	NA
ANGPT1	NA	down	NA	NA	up	NA	NA	NA	up	NA	up	neither	NA	down
ANGPT2	NA	NA	NA	up	up	NA	NA	NA	NA	NA	neither	up	NA	neither
ANGPT4	NA	NA	NA	neither	neither	neither	neither	neither	neither	neither	down	neither	NA	up
ANGPTL4	NA	NA	NA	up	neither	up	up	NA	neither	up	neither	NA	down	up
ANGPTL5	NA	NA	NA	NA	up	NA	NA	neither	neither	neither	neither	NA	neither	NA
ANK1	NA	NA	NA	neither	NA	up	NA	NA	NA	NA	neither	neither	neither	NA
ANK3	NA	NA	NA	neither	NA	neither	NA	NA	NA	NA	NA	NA	NA	down
ANKRD10-IT1	NA	NA	NA	NA	NA	NA	NA	up	neither	neither	NA	NA	NA	NA
ANKRD13A	NA	neither	NA	NA	neither	NA	neither	NA	NA	up	NA	NA	NA	neither
ANKRD18EP	NA	up	NA	neither	neither	neither	neither	neither	NA	NA	NA	NA	NA	NA
ANKRD22	NA	down	NA	neither	neither	neither	neither	neither	neither	neither	NA	NA	neither	NA
ANKRD30A	NA	neither	NA	neither	neither	NA	neither	neither	neither	NA	neither	neither	up	neither
ANKRD30B	NA	NA	NA	down	down	NA	neither	neither	NA	neither	neither	down	NA	neither
ANKRD33B	NA	NA	NA	NA	neither	up	neither	NA	NA	NA	NA	NA	NA	NA
ANKRD36	NA	neither	NA	NA	neither	neither	neither	up	NA	neither	NA	NA	neither	NA
ANKRD36B	NA	NA	NA	NA	NA	neither	neither	up	NA	neither	NA	neither	neither	NA
ANKRD36C	NA	NA	NA	NA	neither	neither	neither	up	neither	NA	NA	NA	NA	NA
ANKRD36P1	NA	down	NA	neither	neither	neither	neither	neither	neither	neither	neither	neither	neither	neither
ANKRD37	NA	neither	NA	NA	NA	up	NA	NA	down	neither	NA	NA	up	up
ANKRD45	NA	down	NA	NA	NA	NA	neither	NA	NA	neither	NA	neither	neither	NA
ANKZF1	NA	up	NA	neither	neither	neither	up	neither	NA	NA	NA	NA	NA	up
ANLN	NA	NA	NA	NA	down	NA	down	NA	up	NA	NA	down	NA	NA
ANO3	NA	down	NA	down	neither	NA	NA	neither	up	up	up	down	NA	down
ANO4	NA	NA	neither	neither	neither	neither	neither	up	neither	NA	neither	neither	NA	neither
ANO7	NA	NA	NA	neither	NA	neither	NA	neither	neither	NA	NA	neither	NA	up
ANO8	NA	NA	NA	NA	neither	neither	neither	up	NA	neither	neither	NA	NA	neither
ANO9	NA	down	NA	neither	neither	NA	NA	neither	NA	neither	neither	NA	NA	NA
ANPEP	NA	NA	NA	neither	neither	neither	neither	neither	NA	neither	neither	up	neither	neither
ANTXR1	NA	NA	NA	NA	up	NA	NA	NA	up	NA	up	NA	up	NA
ANXA10	NA	NA	NA	NA	NA	down	neither	neither	NA	NA	neither	neither	NA	neither
ANXA3	NA	NA	NA	NA	NA	neither	down	neither	NA	NA	NA	NA	NA	NA
ANXA5	NA	NA	up	neither	NA	neither	NA	NA	NA	NA	NA	NA	NA	NA
ANXA6	NA	NA	NA	neither	NA	NA	neither	NA	neither	up	up	NA	NA	down
ANXA8	NA	neither	NA	NA	NA	neither	NA	neither	up	neither	neither	down	neither	NA
ANXA8L1	NA	neither	NA	NA	neither	neither	neither	neither	up	neither	neither	NA	neither	NA
AOAH	NA	NA	NA	NA	neither	up	NA	neither	neither	up	neither	neither	NA	NA
AOC2	NA	NA	NA	NA	neither	neither	NA	NA	neither	neither	down	NA	neither	up
AOC3	NA	NA	NA	NA	down	NA	NA	NA	up	neither	down	down	neither	up
AOC4P	NA	NA	NA	neither	NA	neither	neither	neither	NA	neither	NA	down	neither	NA
AOX1	NA	NA	NA	down	NA	NA	neither	NA	neither	NA	down	neither	neither	up
AP000226.9	NA	down	neither	neither	neither	neither	neither	neither	neither	neither	neither	neither	neither	neither
AP000318.2	NA	NA	NA	neither	neither	NA	NA	up	NA	NA	NA	NA	NA	neither
AP000320.7	NA	NA	NA	neither	NA	NA	NA	up	neither	NA	up	NA	NA	NA
AP000343.1	NA	NA	up	neither	neither	neither	neither	neither	neither	neither	neither	neither	neither	neither
AP000344.4	NA	neither	NA	neither	neither	neither	up	neither	neither	neither	NA	neither	neither	neither
AP000347.2	NA	NA	NA	NA	NA	neither	NA	up	neither	neither	neither	NA	neither	NA
AP000347.4	NA	NA	up	NA	NA	neither	NA	neither	neither	NA	neither	NA	NA	NA
AP000349.1	NA	NA	NA	up	NA	up	up	neither	up	up	up	down	NA	NA
AP000351.10	NA	up	NA	neither	neither	neither	neither	NA	neither	neither	NA	neither	neither	neither
AP000462.1	NA	neither	NA	neither	NA	NA	NA	neither	NA	NA	NA	neither	up	NA
AP000462.2	NA	up	NA	neither	NA	NA	NA	neither	NA	NA	NA	neither	up	NA
AP000462.3	NA	neither	NA	neither	NA	NA	NA	neither	NA	NA	NA	neither	up	NA
AP000525.10	NA	neither	NA	NA	neither	up	NA	up	NA	up	NA	NA	NA	NA
AP000525.9	NA	NA	NA	NA	neither	up	NA	up	NA	up	NA	NA	NA	up
AP000662.4	NA	NA	NA	NA	NA	NA	up	neither	neither	NA	NA	NA	NA	NA
AP000688.14	NA	NA	up	NA	NA	NA	neither	NA	NA	NA	neither	NA	neither	neither
AP000695.4	NA	NA	NA	neither	neither	NA	up	down	neither	NA	down	neither	neither	up
AP000695.6	NA	NA	NA	neither	neither	NA	NA	down	neither	NA	down	neither	neither	up
AP000758.1	NA	NA	neither	NA	NA	neither	NA	up	neither	NA	neither	NA	NA	NA
AP000769.1	NA	NA	NA	down	NA	neither	neither	NA	NA	NA	NA	NA	NA	NA
AP000797.3	NA	NA	NA	neither	neither	down	neither	NA	neither	NA	neither	neither	neither	neither
AP001053.11	NA	neither	NA	neither	neither	NA	NA	neither	NA	down	neither	NA	up	NA
AP001062.8	NA	neither	NA	NA	neither	NA	NA	neither	down	NA	down	up	neither	up
AP001189.4	NA	neither	NA	NA	NA	up	neither	neither	up	up	neither	down	neither	neither
AP001266.1	NA	NA	neither	up	NA	NA	NA	NA	NA	NA	NA	NA	NA	NA
AP001439.2	NA	NA	NA	neither	NA	NA	NA	NA	NA	NA	up	neither	NA	NA
AP001469.5	NA	neither	NA	neither	neither	NA	neither	NA	NA	NA	neither	NA	up	NA
AP001601.2	NA	down	NA	down	neither	up	neither	up	up	up	NA	down	NA	NA
AP002856.5	NA	up	NA	neither	neither	neither	neither	neither	neither	neither	neither	neither	neither	neither
AP004372.1	NA	neither	NA	neither	neither	neither	down	neither	neither	neither	down	neither	neither	neither
AP006216.12	NA	up	NA	NA	NA	neither	NA	neither	neither	NA	NA	NA	neither	neither
AP006621.9	NA	NA	NA	down	down	NA	NA	down	down	NA	up	NA	NA	NA
AP1AR	NA	NA	neither	neither	up	neither	NA	NA	neither	NA	NA	up	NA	NA
AP5B1	NA	NA	NA	up	NA	NA	NA	NA	NA	NA	NA	NA	NA	NA
APBA1	NA	neither	NA	neither	NA	NA	up	NA	NA	NA	up	neither	neither	NA
APBB1	NA	NA	neither	NA	NA	neither	up	neither	neither	NA	NA	NA	neither	neither
APBB1IP	NA	NA	NA	NA	neither	down	neither	neither	neither	NA	neither	neither	NA	neither
APBB3	NA	NA	NA	NA	neither	up	neither	neither	NA	NA	NA	NA	NA	NA
APCDD1	NA	NA	NA	neither	neither	down	neither	up	neither	down	up	neither	NA	down
APCDD1L	NA	NA	NA	NA	up	down	NA	neither	up	NA	NA	neither	NA	neither
APCDD1L-AS1	NA	NA	NA	neither	NA	NA	up	NA	neither	neither	NA	NA	NA	NA
APEX2	NA	NA	NA	neither	neither	NA	NA	neither	NA	NA	down	NA	NA	NA
APLNR	NA	up	neither	neither	neither	NA	neither	neither	neither	NA	neither	neither	neither	neither
APLP1	NA	NA	NA	NA	NA	NA	up	NA	NA	NA	NA	neither	NA	neither
APMAP	NA	NA	up	NA	neither	NA	NA	NA	neither	neither	NA	NA	NA	neither
APOA1BP	NA	NA	NA	NA	neither	NA	down	NA	NA	NA	NA	NA	neither	neither
APOBEC3B	NA	NA	NA	neither	NA	NA	neither	NA	NA	NA	neither	down	neither	neither
APOC1	NA	NA	NA	up	neither	down	neither	NA	neither	NA	NA	NA	neither	NA
APOC2	NA	NA	NA	up	neither	down	neither	neither	neither	down	neither	neither	neither	neither
APOC4	NA	NA	NA	up	neither	down	neither	neither	neither	NA	neither	neither	neither	neither
APOC4-APOC2	NA	NA	NA	up	neither	down	neither	neither	neither	NA	neither	neither	neither	neither
APOL1	NA	NA	NA	NA	NA	up	neither	neither	neither	up	NA	NA	NA	NA
APOL2	NA	NA	NA	neither	NA	neither	up	neither	NA	neither	neither	NA	neither	NA
APOL3	NA	NA	NA	NA	NA	NA	neither	neither	down	NA	NA	NA	NA	NA
APOL6	NA	NA	NA	NA	neither	neither	down	up	NA	NA	NA	neither	neither	NA
APOOL	NA	NA	neither	NA	neither	neither	NA	up	neither	neither	NA	NA	neither	neither
APP	NA	NA	NA	neither	NA	neither	NA	neither	NA	NA	up	NA	NA	NA
AQP4-AS1	NA	up	NA	neither	neither	NA	NA	NA	neither	NA	NA	neither	neither	NA
AQP9	NA	NA	NA	up	neither	NA	neither	NA	neither	NA	neither	neither	neither	NA
AR	NA	NA	NA	NA	up	NA	NA	up	NA	NA	NA	up	neither	NA
ARC	NA	neither	NA	NA	neither	up	NA	NA	NA	up	NA	NA	NA	NA
AREG	NA	NA	NA	neither	neither	up	neither	neither	neither	up	neither	neither	neither	neither
AREGB	NA	NA	NA	neither	neither	up	neither	neither	neither	up	neither	neither	neither	neither
ARFGEF2	NA	neither	NA	NA	NA	neither	neither	up	neither	NA	neither	NA	NA	NA
ARGLU1	NA	NA	NA	NA	NA	neither	neither	up	NA	neither	neither	neither	neither	neither
ARHGAP11B	NA	neither	NA	neither	NA	NA	NA	neither	NA	NA	NA	down	neither	NA
ARHGAP22	NA	NA	NA	NA	NA	NA	NA	neither	NA	NA	NA	up	neither	NA
ARHGAP27	NA	NA	NA	NA	neither	NA	NA	NA	down	NA	NA	up	neither	up
ARHGAP28	NA	NA	NA	NA	up	up	NA	up	up	up	NA	NA	neither	neither
ARHGAP29	NA	NA	NA	NA	NA	up	down	neither	NA	up	NA	up	neither	neither
ARHGAP30	NA	NA	NA	NA	NA	down	NA	neither	NA	NA	down	neither	NA	up
ARHGAP32	NA	NA	NA	NA	up	neither	neither	NA	neither	NA	neither	NA	NA	neither
ARHGAP35	NA	NA	NA	NA	NA	neither	neither	NA	neither	neither	up	NA	NA	NA
ARHGAP42	NA	NA	NA	NA	up	NA	neither	neither	up	NA	NA	NA	neither	NA
ARHGAP5	NA	NA	NA	down	NA	neither	neither	neither	neither	NA	NA	NA	neither	NA
ARHGAP8	NA	NA	NA	NA	up	NA	neither	neither	NA	neither	neither	NA	neither	neither
ARHGAP9	NA	neither	neither	NA	NA	NA	down	up	neither	NA	NA	NA	down	NA
ARHGDIG	NA	NA	NA	neither	NA	neither	up	NA	NA	neither	NA	neither	neither	NA
ARHGEF10L	NA	NA	NA	NA	NA	NA	up	NA	NA	neither	up	neither	NA	NA
ARHGEF2	NA	NA	NA	NA	NA	neither	NA	up	neither	NA	NA	NA	neither	neither
ARHGEF37	NA	NA	NA	NA	NA	neither	up	neither	NA	NA	NA	NA	NA	up
ARHGEF39	NA	neither	neither	NA	NA	neither	up	NA	NA	NA	neither	down	neither	up
ARHGEF4	NA	NA	NA	NA	NA	NA	NA	NA	neither	NA	NA	neither	neither	down
ARHGEF7	NA	up	neither	neither	neither	NA	NA	NA	NA	NA	NA	neither	NA	NA
ARHGEF7-AS2	NA	neither	neither	NA	neither	up	neither	neither	neither	NA	neither	neither	neither	neither
ARID3A	NA	NA	NA	NA	NA	neither	up	neither	NA	neither	neither	NA	neither	NA
ARID4A	NA	up	NA	NA	NA	NA	NA	neither	neither	NA	neither	NA	neither	neither
ARID5A	NA	NA	NA	NA	NA	NA	up	up	up	neither	neither	down	neither	up
ARL5B	NA	NA	NA	NA	neither	up	neither	neither	NA	up	NA	neither	neither	neither
ARL6IP1	NA	neither	up	neither	NA	NA	NA	NA	NA	NA	NA	NA	neither	NA
ARMC1	NA	NA	neither	down	neither	neither	NA	neither	neither	neither	NA	neither	neither	neither
ARMC9	NA	neither	NA	up	up	neither	neither	NA	neither	NA	neither	NA	NA	neither
ARNT2	NA	NA	NA	up	NA	neither	NA	NA	up	neither	neither	NA	neither	NA
ARNTL2	NA	NA	NA	NA	neither	neither	down	neither	NA	neither	down	neither	NA	neither
ARPC5	NA	NA	NA	down	NA	NA	NA	NA	NA	neither	NA	NA	NA	NA
ARRB1	NA	NA	NA	NA	up	NA	neither	up	down	NA	NA	up	neither	NA
ARRDC2	NA	NA	NA	NA	NA	NA	NA	neither	NA	NA	NA	NA	NA	up
ARRDC3	NA	NA	NA	up	up	up	NA	NA	NA	up	neither	up	up	neither
ARSE	NA	down	NA	up	up	neither	up	down	neither	NA	neither	up	NA	NA
ARSF	NA	NA	NA	neither	neither	neither	up	NA	neither	NA	up	neither	NA	neither
ARSJ	NA	NA	NA	down	down	up	NA	NA	NA	up	NA	down	NA	neither
ARSK	NA	NA	NA	down	neither	NA	neither	neither	NA	neither	NA	neither	neither	NA
ARTN	NA	neither	neither	neither	neither	neither	neither	down	neither	NA	neither	neither	NA	neither
ARVCF	NA	NA	NA	neither	neither	neither	up	NA	NA	NA	neither	NA	neither	NA
AS3MT	NA	NA	NA	NA	neither	neither	up	NA	NA	neither	neither	NA	NA	NA
ASAH1	NA	neither	up	up	up	neither	NA	NA	NA	NA	neither	up	NA	NA
ASB2	NA	NA	NA	neither	NA	NA	NA	neither	neither	NA	NA	NA	neither	up
ASF1B	NA	NA	NA	NA	NA	down	down	NA	NA	NA	down	down	NA	NA
ASH1L	NA	neither	NA	NA	NA	neither	neither	up	neither	NA	neither	NA	NA	neither
ASIC4	NA	neither	NA	neither	neither	NA	up	neither	neither	NA	NA	neither	NA	NA
ASMTL-AS1	NA	down	NA	NA	neither	NA	neither	NA	NA	neither	NA	NA	NA	NA
ASNS	NA	NA	NA	NA	NA	up	down	up	NA	up	NA	down	NA	NA
ASPH	NA	up	neither	neither	NA	neither	neither	NA	NA	NA	NA	neither	NA	NA
ASPHD2	NA	NA	neither	up	NA	NA	NA	neither	NA	NA	NA	neither	neither	neither
ASS1P10	NA	up	neither	neither	NA	neither	neither	NA	NA	neither	NA	NA	neither	NA
ASS1P11	NA	up	neither	neither	NA	NA	neither	neither	NA	NA	neither	NA	neither	NA
ASTN1	NA	NA	NA	neither	neither	down	neither	NA	neither	NA	NA	neither	neither	NA
ATAD2	NA	neither	NA	NA	NA	NA	down	NA	up	NA	down	down	NA	NA
ATAD5	NA	neither	NA	neither	neither	down	NA	neither	neither	NA	NA	neither	neither	neither
ATF7	NA	NA	NA	neither	NA	neither	up	up	neither	NA	NA	NA	NA	NA
ATF7IP	NA	neither	NA	NA	neither	NA	neither	up	NA	NA	NA	NA	neither	NA
ATG4D	NA	down	NA	NA	neither	neither	neither	neither	neither	NA	NA	neither	NA	NA
ATG7	NA	NA	NA	up	NA	neither	neither	neither	NA	neither	neither	neither	neither	NA
ATG9B	NA	neither	NA	neither	neither	NA	up	down	neither	NA	NA	neither	NA	up
ATN1	NA	NA	NA	NA	NA	neither	neither	up	neither	NA	up	NA	NA	NA
ATP10D	NA	NA	NA	down	NA	neither	neither	NA	neither	NA	neither	neither	NA	neither
ATP11A	NA	neither	NA	neither	NA	NA	NA	up	NA	NA	neither	up	NA	NA
ATP11C	NA	NA	NA	NA	neither	NA	down	NA	neither	NA	neither	neither	NA	down
ATP1A1	NA	NA	NA	up	neither	NA	NA	NA	neither	NA	NA	NA	NA	neither
ATP1A1OS	NA	NA	NA	up	neither	NA	NA	neither	neither	NA	NA	NA	neither	neither
ATP1A2	NA	NA	NA	up	neither	up	down	neither	NA	up	NA	NA	neither	NA
ATP1A3	NA	NA	NA	neither	neither	down	neither	neither	neither	down	neither	neither	up	neither
ATP1B1	NA	up	neither	neither	NA	NA	neither	NA	up	NA	neither	neither	neither	neither
ATP1B3	NA	NA	NA	NA	NA	up	NA	neither	neither	up	NA	NA	neither	NA
ATP2A3	NA	NA	NA	neither	NA	NA	neither	neither	NA	NA	NA	NA	up	NA
ATP2B1	NA	NA	NA	neither	up	up	neither	NA	NA	up	NA	NA	neither	NA
ATP5A1P1	NA	NA	NA	neither	neither	neither	NA	neither	neither	neither	down	neither	neither	NA
ATP5A1P6	NA	NA	NA	neither	neither	neither	NA	neither	neither	neither	down	neither	neither	NA
ATP5B	NA	NA	up	NA	neither	NA	NA	neither	NA	NA	NA	NA	neither	NA
ATP5BP1	NA	NA	up	neither	neither	neither	neither	neither	neither	neither	neither	neither	neither	neither
ATP5E	NA	NA	up	neither	neither	NA	NA	down	neither	neither	NA	NA	NA	neither
ATP5F1	NA	NA	up	neither	neither	NA	NA	NA	NA	NA	NA	NA	neither	neither
ATP5G1P6	NA	down	NA	neither	neither	neither	neither	neither	neither	neither	neither	neither	neither	neither
ATP5G3	NA	up	down	NA	neither	NA	NA	NA	neither	neither	NA	NA	NA	NA
ATP6AP2	NA	NA	up	NA	NA	NA	neither	neither	neither	neither	neither	NA	NA	neither
ATP6V0A4	NA	NA	NA	neither	neither	neither	neither	neither	neither	NA	down	neither	NA	up
ATP6V0B	NA	NA	up	NA	NA	NA	NA	neither	NA	NA	NA	NA	neither	NA
ATP6V0E1	NA	neither	NA	NA	NA	NA	up	NA	NA	NA	neither	NA	NA	NA
ATP6V1A	NA	neither	NA	neither	up	NA	NA	NA	neither	NA	NA	NA	neither	neither
ATP6V1C2	NA	NA	NA	neither	neither	NA	neither	down	neither	neither	neither	neither	NA	neither
ATP6V1E1P1	NA	NA	up	NA	NA	neither	NA	neither	neither	NA	NA	NA	neither	neither
ATP7B	NA	down	up	NA	NA	neither	neither	neither	neither	neither	NA	NA	neither	neither
ATP8A1	NA	NA	NA	NA	down	neither	NA	neither	NA	NA	neither	NA	NA	neither
ATP8B1	NA	NA	NA	down	down	NA	neither	NA	NA	NA	NA	NA	NA	neither
ATP8B3	NA	neither	NA	NA	neither	NA	up	NA	neither	NA	NA	neither	neither	neither
ATP8B4	NA	NA	NA	NA	up	NA	neither	up	up	NA	neither	NA	down	neither
ATP9A	NA	NA	NA	neither	NA	neither	NA	NA	NA	NA	NA	NA	NA	down
ATRNL1	NA	neither	NA	neither	up	NA	neither	NA	up	neither	NA	NA	NA	NA
ATXN1	NA	NA	NA	NA	neither	neither	NA	NA	NA	neither	up	NA	neither	NA
ATXN10	NA	neither	NA	neither	neither	NA	NA	neither	neither	neither	up	neither	NA	down
ATXN7L1	NA	neither	NA	neither	neither	NA	NA	up	NA	NA	neither	NA	NA	NA
AURKA	NA	down	NA	NA	down	neither	down	NA	NA	neither	NA	down	neither	NA
AURKAPS1	NA	NA	up	NA	neither	neither	neither	neither	neither	NA	NA	neither	NA	NA
AUTS2	NA	NA	NA	neither	up	NA	NA	NA	neither	down	NA	NA	up	neither
AVEN	NA	neither	NA	NA	NA	NA	down	neither	neither	up	NA	down	NA	neither
AXIN2	NA	NA	NA	NA	NA	up	neither	NA	NA	up	NA	NA	neither	NA
B3GALNT2	NA	NA	NA	NA	neither	NA	NA	up	neither	NA	NA	NA	neither	neither
B3GALT1	NA	NA	NA	neither	NA	NA	neither	neither	down	down	NA	up	NA	NA
B3GAT1	NA	neither	NA	NA	neither	NA	neither	NA	neither	down	neither	neither	NA	neither
B3GAT3	NA	neither	neither	up	neither	NA	neither	NA	NA	NA	NA	NA	NA	NA
B3GNT1	NA	NA	up	neither	NA	neither	neither	NA	NA	neither	up	neither	neither	down
B3GNT2	NA	NA	NA	NA	NA	NA	NA	down	neither	NA	NA	neither	neither	NA
B3GNT5	NA	NA	neither	NA	up	neither	NA	NA	neither	NA	NA	up	NA	NA
B4GALNT1	NA	NA	NA	NA	neither	NA	down	neither	NA	NA	NA	NA	neither	NA
B4GALNT3	NA	NA	NA	NA	neither	NA	up	down	neither	NA	up	neither	NA	down
B4GALNT4	NA	NA	NA	neither	NA	NA	NA	NA	down	NA	up	NA	NA	NA
BAALC	NA	up	NA	NA	NA	NA	up	neither	up	NA	up	neither	NA	down
BACE2	NA	down	NA	neither	NA	NA	up	neither	NA	NA	neither	NA	neither	NA
BACH1	NA	neither	neither	NA	neither	up	up	NA	neither	NA	NA	neither	neither	up
BAG1	NA	NA	NA	up	up	neither	neither	NA	neither	neither	NA	up	NA	NA
BAG2	NA	neither	NA	NA	NA	NA	NA	neither	NA	up	NA	down	NA	neither
BAG3	NA	down	NA	neither	NA	neither	NA	neither	down	neither	NA	NA	NA	NA
BAI2	NA	NA	NA	neither	NA	NA	neither	NA	up	NA	up	neither	neither	down
BAIAP3	NA	NA	NA	NA	NA	NA	up	NA	neither	NA	NA	neither	NA	NA
BAMBI	NA	NA	NA	NA	up	NA	NA	NA	neither	NA	NA	NA	NA	NA
BANF1	NA	NA	up	neither	NA	NA	NA	NA	NA	NA	NA	neither	neither	neither
BARD1	NA	NA	NA	NA	NA	down	neither	neither	NA	NA	NA	NA	NA	NA
BATF2	NA	NA	NA	neither	NA	NA	neither	neither	down	NA	NA	NA	NA	NA
BATF3	NA	NA	NA	neither	neither	NA	neither	up	NA	NA	neither	NA	NA	neither
BCAM	NA	neither	NA	neither	neither	NA	NA	up	up	NA	up	down	neither	down
BCAP31	NA	NA	up	neither	neither	NA	NA	NA	neither	NA	NA	neither	neither	NA
BCAR3	NA	NA	NA	NA	NA	neither	NA	neither	neither	NA	down	neither	NA	up
BCAS2P1	NA	down	NA	neither	neither	neither	neither	neither	neither	neither	neither	neither	neither	neither
BCAT1	NA	NA	NA	down	NA	neither	NA	NA	NA	NA	neither	NA	neither	NA
BCL11A	NA	NA	NA	NA	NA	neither	NA	NA	down	NA	neither	NA	NA	NA
BCL2	NA	neither	NA	NA	NA	NA	NA	up	up	neither	NA	NA	neither	down
BCORL1	NA	NA	NA	NA	NA	neither	neither	neither	up	neither	NA	NA	NA	NA
BCRP3	NA	NA	NA	up	NA	neither	NA	NA	NA	neither	neither	neither	neither	NA
BCYRN1	NA	NA	neither	NA	down	neither	neither	NA	NA	NA	neither	NA	NA	neither
BDH2	NA	NA	neither	NA	NA	NA	up	neither	neither	NA	neither	NA	NA	NA
BDKRB1	NA	neither	NA	up	NA	neither	neither	up	NA	NA	neither	neither	neither	neither
BDKRB2	NA	NA	NA	up	up	up	NA	up	up	NA	NA	NA	NA	NA
BDNF	NA	NA	NA	NA	NA	neither	NA	NA	NA	neither	neither	down	neither	neither
BDP1	NA	NA	NA	down	neither	neither	NA	NA	NA	NA	NA	NA	neither	neither
BEAN1	NA	NA	NA	NA	NA	NA	neither	neither	neither	NA	up	neither	neither	down
BEND7	NA	NA	NA	NA	up	NA	NA	up	neither	neither	NA	NA	NA	neither
BEST1	NA	NA	NA	up	up	NA	NA	NA	neither	NA	neither	up	neither	NA
BEST4	NA	NA	NA	neither	neither	NA	NA	down	neither	neither	neither	neither	NA	NA
BEX1	NA	up	neither	NA	down	down	NA	neither	NA	NA	NA	down	NA	neither
BEX2	NA	NA	NA	neither	neither	NA	NA	NA	NA	NA	NA	NA	NA	up
BEX4	NA	NA	up	neither	NA	NA	neither	NA	NA	NA	neither	NA	neither	NA
BHLHE40	NA	neither	NA	NA	NA	up	up	NA	NA	NA	neither	NA	NA	NA
BHLHE40-AS1	NA	neither	NA	NA	neither	up	up	NA	NA	NA	neither	NA	NA	NA
BHMT2	NA	NA	NA	NA	up	up	neither	neither	neither	NA	neither	NA	neither	NA
BICC1	NA	down	NA	neither	NA	NA	NA	NA	neither	NA	neither	NA	neither	NA
BICD1	NA	neither	NA	NA	NA	NA	up	neither	up	NA	up	neither	NA	NA
BIK	NA	NA	NA	neither	neither	neither	neither	neither	neither	neither	down	neither	neither	up
BIN1	NA	NA	NA	up	neither	NA	neither	neither	NA	NA	NA	NA	neither	neither
BIRC3	NA	NA	NA	NA	NA	up	NA	up	NA	up	NA	neither	neither	up
BLNK	NA	NA	NA	NA	neither	down	neither	neither	NA	NA	neither	NA	NA	neither
BLVRA	NA	NA	NA	NA	neither	NA	NA	down	neither	neither	neither	neither	NA	NA
BLVRB	NA	NA	NA	up	NA	NA	neither	NA	NA	neither	NA	neither	neither	NA
BMP1	NA	NA	NA	NA	NA	up	NA	neither	up	up	neither	down	NA	NA
BMP2	NA	NA	NA	neither	down	NA	neither	up	neither	neither	neither	down	NA	neither
BMP8A	NA	NA	NA	up	NA	up	neither	NA	neither	up	NA	neither	NA	NA
BMP8B	NA	NA	NA	up	neither	NA	NA	neither	NA	neither	neither	neither	NA	NA
BMPER	NA	NA	NA	down	neither	NA	up	neither	up	NA	NA	down	neither	NA
BMS1P1	NA	NA	NA	down	neither	neither	neither	up	NA	NA	NA	NA	NA	NA
BMS1P17	NA	neither	NA	NA	neither	up	NA	up	NA	up	NA	NA	neither	NA
BMS1P18	NA	neither	NA	NA	neither	up	NA	up	NA	up	NA	NA	neither	NA
BMS1P2	NA	NA	NA	NA	NA	neither	neither	up	down	neither	NA	NA	neither	NA
BMS1P4	NA	NA	NA	NA	NA	NA	neither	up	NA	neither	NA	NA	NA	neither
BMS1P6	NA	NA	NA	NA	NA	neither	neither	up	down	neither	NA	NA	neither	NA
BMS1P7	NA	NA	NA	NA	NA	neither	neither	up	down	neither	NA	NA	neither	NA
BMX	NA	NA	NA	up	NA	neither	NA	neither	NA	neither	neither	NA	neither	NA
BNC1	NA	NA	NA	NA	up	neither	neither	neither	NA	neither	neither	NA	neither	neither
BNC2	NA	NA	NA	up	up	NA	NA	NA	NA	NA	neither	NA	neither	NA
BNIP3	NA	NA	NA	down	down	NA	up	NA	down	neither	NA	neither	NA	up
BNIP3P1	NA	NA	NA	down	down	NA	up	NA	down	neither	NA	neither	NA	up
BOLA3	NA	NA	NA	neither	NA	NA	NA	NA	neither	neither	down	NA	NA	NA
BOP1	NA	NA	NA	neither	NA	neither	down	NA	NA	neither	NA	neither	neither	neither
BPIFB2	NA	up	NA	neither	neither	neither	neither	neither	neither	NA	neither	neither	neither	neither
BRCA1	NA	neither	NA	NA	NA	NA	down	NA	neither	NA	down	NA	neither	NA
BRD2-IT1	NA	neither	neither	neither	neither	NA	neither	NA	neither	NA	NA	NA	up	NA
BRD9	NA	neither	neither	NA	neither	neither	neither	up	NA	neither	NA	neither	neither	NA
BRIP1	NA	NA	NA	NA	down	NA	NA	NA	up	NA	down	down	down	NA
BRPF3	NA	NA	NA	neither	neither	NA	neither	up	neither	NA	NA	neither	NA	NA
BRSK2	NA	NA	NA	neither	NA	neither	up	up	neither	NA	NA	NA	up	NA
BSN	NA	neither	NA	NA	NA	NA	neither	NA	NA	NA	NA	NA	up	NA
BST1	NA	NA	NA	NA	down	up	neither	NA	neither	up	NA	NA	neither	NA
BTBD11	NA	NA	NA	neither	neither	NA	NA	up	neither	NA	NA	neither	NA	NA
BTBD19	NA	NA	NA	NA	NA	up	NA	up	NA	NA	NA	neither	NA	neither
BTBD3	NA	NA	up	down	NA	neither	neither	NA	neither	neither	neither	NA	neither	neither
BTF3P14	NA	down	NA	neither	neither	neither	neither	neither	neither	neither	neither	neither	neither	neither
BTG2	NA	up	NA	up	NA	up	NA	NA	neither	up	neither	NA	neither	NA
BTN3A1	NA	NA	NA	neither	neither	NA	neither	NA	NA	NA	up	NA	NA	down
BVES	NA	neither	NA	NA	neither	down	NA	down	NA	down	up	NA	neither	down
BX088645.3	NA	NA	NA	neither	NA	NA	NA	up	neither	NA	NA	NA	NA	NA
BYSL	NA	NA	NA	neither	NA	NA	down	neither	NA	NA	down	neither	neither	NA
C10orf10	NA	NA	up	NA	neither	neither	up	neither	up	NA	NA	down	NA	up
C10orf105	NA	NA	NA	NA	neither	down	NA	neither	neither	NA	NA	neither	NA	NA
C10orf25	NA	up	neither	NA	neither	neither	NA	NA	neither	NA	neither	neither	neither	NA
C10orf35	NA	NA	up	NA	NA	NA	neither	NA	neither	NA	NA	NA	neither	NA
C10orf54	NA	NA	NA	down	down	neither	NA	down	up	NA	NA	down	down	neither
C10orf55	NA	neither	NA	NA	neither	NA	NA	neither	NA	up	NA	NA	down	down
C11orf71	NA	up	NA	NA	NA	NA	neither	neither	NA	NA	NA	NA	NA	NA
C11orf87	NA	NA	NA	NA	NA	NA	NA	neither	NA	NA	up	NA	NA	down
C11orf89	NA	neither	neither	neither	neither	down	NA	neither	neither	down	NA	neither	NA	NA
C11orf95	NA	down	NA	neither	NA	NA	NA	NA	neither	NA	NA	NA	NA	NA
C11orf96	NA	NA	NA	NA	neither	up	neither	neither	up	up	down	down	down	up
C12orf45	NA	NA	NA	down	NA	NA	NA	NA	neither	up	NA	NA	NA	NA
C12orf5	NA	NA	NA	NA	NA	NA	down	neither	down	NA	down	NA	neither	NA
C12orf52	NA	NA	neither	up	NA	neither	NA	NA	NA	NA	NA	NA	NA	neither
C12orf55	NA	NA	NA	neither	neither	NA	NA	up	NA	NA	NA	NA	NA	NA
C12orf60	NA	NA	NA	down	NA	up	up	NA	up	up	neither	down	down	up
C12orf75	NA	NA	NA	NA	down	NA	down	NA	NA	up	NA	down	down	NA
C13orf45	NA	neither	NA	down	neither	NA	neither	NA	NA	NA	neither	NA	neither	neither
C14orf1	NA	NA	neither	neither	neither	NA	NA	NA	down	NA	NA	up	NA	NA
C14orf159	NA	NA	NA	up	NA	NA	up	NA	neither	NA	NA	NA	neither	neither
C14orf23	NA	NA	NA	neither	neither	down	neither	neither	neither	NA	NA	neither	NA	neither
C14orf28	NA	down	NA	down	NA	NA	NA	neither	neither	neither	NA	NA	neither	neither
C15orf39	NA	NA	NA	neither	down	NA	neither	NA	neither	NA	NA	down	neither	NA
C15orf48	NA	NA	NA	up	neither	neither	neither	NA	neither	NA	NA	neither	NA	NA
C15orf59	NA	NA	NA	NA	NA	NA	neither	NA	neither	down	neither	NA	NA	neither
C16orf59	NA	NA	neither	neither	NA	NA	down	NA	neither	NA	down	NA	neither	NA
C16orf74	NA	NA	NA	NA	neither	down	NA	neither	neither	NA	NA	neither	neither	neither
C16orf80	NA	up	neither	NA	NA	NA	neither	neither	NA	NA	NA	neither	neither	NA
C17orf103	NA	neither	NA	NA	NA	NA	up	NA	NA	NA	NA	neither	NA	up
C17orf51	NA	NA	NA	neither	NA	neither	NA	NA	neither	NA	down	NA	neither	NA
C17orf67	NA	NA	NA	neither	NA	neither	NA	NA	NA	NA	NA	up	NA	neither
C17orf89	NA	NA	NA	NA	NA	NA	NA	down	NA	NA	NA	NA	NA	NA
C18orf56	NA	NA	neither	NA	neither	down	NA	neither	NA	down	NA	neither	NA	NA
C19orf26	NA	neither	NA	NA	NA	up	neither	NA	neither	up	NA	NA	up	NA
C19orf40	NA	neither	NA	neither	neither	NA	down	NA	NA	NA	down	NA	neither	NA
C19orf66	NA	neither	NA	NA	NA	neither	NA	neither	NA	neither	up	neither	neither	NA
C19orf80	NA	neither	NA	neither	neither	neither	neither	NA	NA	neither	up	NA	neither	down
C19orf81	NA	NA	NA	neither	NA	neither	neither	down	NA	neither	neither	NA	neither	neither
C1orf101	NA	NA	NA	neither	NA	neither	NA	neither	NA	neither	NA	NA	neither	up
C1orf110	NA	NA	NA	down	down	neither	neither	NA	NA	up	neither	down	down	neither
C1orf132	NA	NA	NA	NA	up	up	neither	NA	up	NA	NA	neither	NA	NA
C1orf170	NA	NA	NA	neither	NA	NA	up	NA	neither	NA	NA	NA	neither	NA
C1orf186	NA	NA	NA	neither	neither	neither	neither	NA	neither	neither	down	neither	neither	up
C1orf21	NA	NA	NA	NA	NA	NA	NA	neither	up	NA	NA	NA	neither	neither
C1orf213	NA	NA	NA	neither	NA	neither	neither	up	NA	NA	NA	NA	NA	NA
C1orf51	NA	neither	neither	NA	neither	NA	NA	NA	NA	NA	down	NA	NA	up
C1orf85	NA	NA	NA	up	NA	NA	NA	down	NA	NA	NA	up	up	NA
C1orf95	NA	neither	NA	neither	up	neither	up	neither	up	NA	up	neither	up	NA
C1QTNF3	NA	NA	NA	neither	NA	neither	NA	down	NA	NA	up	neither	NA	NA
C1QTNF5	NA	NA	NA	up	NA	NA	neither	down	up	NA	neither	NA	NA	neither
C1QTNF6	NA	NA	NA	up	NA	neither	up	NA	NA	NA	NA	neither	NA	neither
C1RL	NA	NA	NA	up	up	NA	NA	up	up	neither	neither	NA	NA	NA
C20orf166-AS1	NA	NA	neither	neither	NA	neither	NA	neither	NA	NA	neither	down	neither	neither
C21orf119	NA	NA	up	NA	neither	neither	NA	NA	NA	NA	NA	NA	NA	NA
C21orf2	NA	NA	NA	NA	neither	neither	NA	neither	NA	NA	NA	NA	NA	up
C21orf33	NA	NA	up	NA	neither	NA	neither	NA	NA	NA	NA	NA	neither	neither
C22orf29	NA	NA	NA	NA	neither	down	NA	neither	down	NA	neither	NA	neither	NA
C2CD2	NA	NA	NA	NA	up	NA	neither	NA	up	NA	NA	NA	neither	NA
C2orf44	NA	neither	NA	NA	neither	down	neither	neither	NA	NA	NA	neither	neither	NA
C2orf72	NA	up	neither	neither	neither	NA	NA	down	NA	NA	NA	NA	NA	up
C3orf14	NA	NA	NA	neither	neither	NA	NA	neither	NA	NA	down	NA	NA	NA
C3orf35	NA	NA	NA	NA	NA	neither	up	NA	NA	NA	up	NA	neither	neither
C3orf70	NA	neither	NA	NA	down	NA	NA	NA	NA	NA	NA	down	neither	NA
C3orf80	NA	NA	neither	neither	NA	NA	NA	up	NA	neither	NA	neither	neither	neither
C4A	NA	up	NA	up	up	up	up	up	up	up	up	NA	neither	NA
C4A-AS1	NA	NA	NA	up	NA	up	up	NA	up	up	up	NA	neither	NA
C4B	NA	up	NA	up	up	up	up	up	up	up	up	NA	neither	NA
C4B-AS1	NA	NA	NA	up	NA	up	up	NA	up	up	up	NA	neither	neither
C4orf22	NA	up	NA	neither	NA	NA	neither	neither	NA	neither	neither	neither	NA	NA
C4orf26	NA	down	NA	neither	neither	neither	neither	neither	neither	neither	NA	neither	neither	NA
C4orf47	NA	down	NA	NA	neither	neither	up	NA	NA	NA	neither	NA	NA	up
C5	NA	NA	NA	neither	NA	NA	down	NA	NA	NA	up	NA	neither	down
C5orf24	NA	NA	NA	down	neither	NA	NA	NA	NA	NA	NA	NA	neither	NA
C5orf30	NA	neither	NA	neither	up	NA	NA	NA	NA	up	NA	NA	NA	NA
C5orf45	NA	NA	NA	up	up	neither	neither	NA	neither	NA	NA	up	NA	NA
C5orf55	NA	NA	NA	NA	neither	NA	neither	NA	NA	NA	NA	NA	up	NA
C6orf163	NA	up	NA	neither	neither	neither	neither	NA	NA	NA	NA	NA	neither	NA
C6orf226	NA	NA	up	NA	neither	neither	NA	NA	NA	NA	NA	NA	NA	neither
C7orf25	NA	neither	NA	NA	neither	NA	down	neither	NA	NA	down	NA	NA	NA
C7orf55	NA	NA	NA	NA	neither	NA	NA	down	neither	NA	NA	NA	NA	NA
C7orf57	NA	neither	NA	neither	neither	NA	neither	down	neither	NA	down	neither	neither	up
C8orf12	NA	up	NA	neither	neither	NA	neither	neither	neither	NA	NA	neither	neither	neither
C8orf34	NA	NA	NA	down	NA	NA	NA	neither	NA	NA	NA	down	NA	neither
C9orf172	NA	neither	NA	NA	NA	NA	NA	NA	down	NA	NA	up	NA	neither
C9orf69	NA	down	NA	neither	neither	NA	NA	neither	NA	NA	NA	NA	NA	neither
CA11	NA	NA	NA	up	up	neither	up	NA	NA	NA	up	up	NA	neither
CA12	NA	NA	NA	up	up	up	NA	neither	NA	neither	neither	up	up	NA
CA14	NA	up	NA	neither	neither	NA	up	NA	neither	NA	up	neither	NA	NA
CA6	NA	NA	NA	neither	neither	neither	neither	NA	neither	NA	NA	neither	NA	up
CA9	NA	NA	NA	neither	neither	neither	up	down	neither	NA	neither	NA	up	up
CABP1	NA	NA	NA	neither	neither	neither	NA	down	neither	NA	NA	neither	NA	neither
CACNA1A	NA	neither	NA	NA	NA	neither	NA	up	down	NA	NA	up	NA	NA
CACNA1C	NA	NA	NA	neither	neither	NA	NA	up	NA	NA	NA	NA	neither	neither
CACNA1G	NA	NA	NA	NA	neither	NA	NA	neither	neither	down	NA	NA	up	NA
CACNB2	NA	NA	NA	neither	NA	neither	NA	NA	down	NA	up	NA	neither	NA
CACNB4	NA	neither	NA	down	neither	neither	NA	neither	NA	NA	NA	NA	NA	neither
CACNG4	NA	NA	NA	NA	neither	down	NA	down	NA	down	NA	NA	neither	down
CAD	NA	NA	NA	NA	NA	NA	down	NA	neither	NA	NA	NA	neither	NA
CADM1	NA	NA	NA	NA	up	NA	NA	NA	up	NA	up	NA	NA	NA
CADM2-AS1	NA	up	NA	neither	neither	NA	neither	neither	neither	neither	neither	neither	NA	neither
CADPS2	NA	NA	NA	NA	up	NA	NA	neither	neither	neither	NA	NA	NA	NA
CALCOCO1	NA	NA	NA	NA	neither	NA	up	NA	neither	neither	NA	neither	NA	NA
CAMK2A	NA	NA	NA	NA	NA	neither	neither	neither	down	neither	neither	up	neither	neither
CAMK2D	NA	NA	NA	NA	neither	neither	neither	NA	neither	neither	up	neither	neither	NA
CAMK2G	NA	NA	NA	NA	NA	NA	NA	neither	NA	NA	NA	down	NA	NA
CAMK4	NA	NA	NA	neither	NA	neither	NA	NA	down	NA	NA	NA	neither	NA
CAMKK1	NA	NA	NA	up	up	NA	up	neither	NA	NA	NA	up	NA	NA
CAP1P2	NA	NA	up	NA	NA	neither	NA	neither	NA	neither	NA	NA	neither	neither
CAPG	NA	NA	NA	up	neither	down	NA	NA	NA	NA	NA	neither	NA	neither
CAPN10-AS1	NA	up	NA	neither	NA	NA	NA	neither	NA	NA	NA	NA	NA	NA
CAPS	NA	NA	NA	neither	neither	NA	up	neither	NA	down	up	NA	up	down
CARD16	NA	down	NA	up	NA	neither	neither	NA	down	neither	NA	up	neither	NA
CARS-AS1	NA	neither	NA	neither	neither	NA	down	NA	neither	neither	NA	neither	neither	NA
CASC10	NA	NA	neither	NA	neither	neither	down	NA	NA	neither	NA	NA	neither	NA
CASC15	NA	NA	NA	NA	up	neither	up	NA	NA	NA	NA	NA	up	NA
CASC5	NA	NA	NA	neither	down	down	down	neither	up	NA	NA	down	neither	NA
CASC7	NA	NA	NA	neither	NA	up	NA	NA	NA	NA	NA	neither	neither	neither
CASP1	NA	NA	NA	up	up	neither	neither	neither	NA	neither	NA	up	neither	down
CASP4	NA	NA	NA	up	NA	NA	NA	neither	NA	neither	NA	up	neither	neither
CASP8	NA	NA	NA	NA	neither	NA	neither	neither	down	NA	NA	NA	neither	NA
CASP9	NA	neither	NA	neither	neither	up	NA	neither	NA	NA	NA	NA	NA	neither
CASQ1	NA	up	NA	neither	neither	neither	NA	neither	neither	NA	neither	neither	neither	neither
CASZ1	NA	NA	NA	down	neither	neither	neither	neither	up	NA	NA	down	NA	NA
CAV1	NA	down	NA	down	NA	up	NA	NA	NA	up	NA	neither	NA	NA
CBFA2T3	NA	NA	NA	neither	NA	neither	NA	NA	down	NA	neither	up	NA	NA
CBR3	NA	NA	NA	up	neither	NA	NA	down	neither	neither	NA	neither	NA	NA
CBR4	NA	NA	NA	NA	NA	NA	NA	neither	NA	up	NA	down	NA	NA
CBS	NA	NA	NA	NA	down	up	down	NA	NA	up	neither	down	NA	down
CBX2	NA	NA	NA	up	neither	NA	NA	neither	neither	NA	down	NA	neither	NA
CBX7	NA	NA	NA	neither	NA	NA	NA	NA	NA	neither	up	neither	NA	NA
CCDC102B	NA	NA	neither	NA	neither	NA	neither	NA	down	neither	NA	up	NA	neither
CCDC103	NA	NA	neither	NA	NA	down	NA	NA	NA	NA	up	NA	neither	NA
CCDC110	NA	NA	NA	NA	neither	NA	NA	down	NA	neither	NA	neither	neither	NA
CCDC129	NA	NA	NA	NA	neither	neither	NA	NA	up	NA	NA	NA	NA	down
CCDC137	NA	down	NA	neither	NA	NA	NA	NA	NA	NA	down	NA	neither	up
CCDC144A	NA	NA	NA	NA	NA	neither	NA	up	NA	neither	neither	NA	neither	NA
CCDC19	NA	NA	NA	neither	neither	neither	up	neither	neither	neither	NA	neither	neither	NA
CCDC24	NA	up	neither	neither	NA	NA	neither	NA	NA	neither	NA	neither	neither	neither
CCDC28A	NA	up	neither	NA	NA	NA	neither	NA	NA	NA	neither	NA	neither	neither
CCDC40	NA	neither	NA	neither	NA	neither	neither	up	neither	NA	NA	NA	neither	NA
CCDC64	NA	NA	NA	neither	neither	NA	NA	NA	NA	NA	down	NA	NA	up
CCDC68	NA	NA	NA	neither	up	neither	neither	neither	NA	neither	neither	NA	neither	neither
CCDC74B	NA	up	neither	NA	neither	NA	NA	NA	neither	NA	NA	NA	NA	NA
CCDC80	NA	NA	NA	NA	NA	up	NA	neither	up	up	up	NA	down	down
CCDC85C	NA	NA	NA	up	up	NA	neither	neither	up	neither	NA	neither	neither	NA
CCDC86	NA	NA	NA	up	NA	neither	NA	neither	NA	neither	down	neither	neither	NA
CCL26	NA	NA	NA	NA	NA	NA	down	neither	NA	NA	down	NA	NA	neither
CCL3	NA	neither	NA	NA	neither	neither	neither	neither	neither	up	neither	neither	down	neither
CCL3L1	NA	neither	neither	NA	neither	up	NA	neither	NA	up	NA	NA	down	NA
CCL3L3	NA	neither	NA	NA	neither	up	NA	neither	neither	up	NA	neither	down	NA
CCL4L1	NA	neither	NA	NA	neither	up	NA	neither	NA	up	NA	neither	down	NA
CCL4L2	NA	neither	neither	NA	neither	up	NA	neither	NA	up	NA	NA	down	NA
CCNA1	NA	NA	NA	neither	neither	NA	down	down	neither	NA	down	neither	NA	NA
CCND1	NA	NA	NA	down	neither	NA	NA	NA	NA	neither	NA	NA	NA	neither
CCNE2	NA	neither	NA	neither	NA	NA	down	NA	neither	NA	down	NA	NA	up
CCNG2	NA	NA	NA	neither	NA	neither	up	neither	NA	NA	neither	NA	NA	NA
CCNI2	NA	NA	NA	NA	NA	neither	NA	NA	up	NA	up	NA	NA	NA
CCNJ	NA	neither	NA	NA	neither	NA	NA	NA	NA	NA	down	NA	neither	NA
CCNL1	NA	NA	NA	neither	neither	up	NA	NA	NA	NA	NA	NA	neither	NA
CCR3	NA	NA	NA	NA	neither	NA	neither	NA	neither	neither	NA	neither	down	NA
CCRN4L	NA	NA	NA	down	NA	NA	neither	neither	NA	NA	NA	neither	neither	NA
CCS	NA	NA	NA	up	NA	NA	NA	neither	neither	NA	neither	NA	neither	NA
CCT3	NA	NA	NA	neither	neither	neither	down	neither	NA	neither	NA	neither	neither	neither
CCT5	NA	NA	NA	neither	neither	neither	down	neither	neither	neither	NA	neither	NA	neither
CCT6P4	NA	NA	up	neither	neither	neither	neither	neither	neither	neither	neither	neither	neither	neither
CCT8	NA	NA	up	NA	NA	neither	NA	NA	NA	NA	NA	NA	neither	NA
CD24P4	NA	NA	NA	neither	neither	down	NA	NA	neither	down	NA	neither	NA	NA
CD2AP	NA	NA	NA	down	neither	NA	NA	neither	neither	neither	NA	neither	neither	neither
CD302	NA	NA	NA	NA	up	NA	NA	NA	up	NA	NA	NA	NA	NA
CD34	NA	neither	neither	neither	NA	NA	neither	down	NA	NA	NA	neither	NA	NA
CD36	NA	neither	NA	NA	neither	down	NA	NA	down	down	NA	up	neither	neither
CD4	NA	NA	NA	neither	NA	neither	NA	NA	neither	up	NA	NA	down	NA
CD63	NA	NA	up	NA	NA	neither	NA	NA	neither	NA	NA	NA	NA	NA
CD70	NA	neither	NA	neither	up	NA	NA	NA	NA	NA	NA	neither	up	down
CD82	NA	neither	NA	NA	up	neither	NA	NA	NA	NA	neither	up	NA	NA
CD99	NA	NA	NA	neither	neither	neither	NA	down	neither	NA	NA	neither	neither	neither
CD99L2	NA	NA	NA	NA	NA	neither	NA	neither	neither	NA	NA	neither	neither	down
CDC20P1	NA	NA	up	neither	NA	NA	down	NA	neither	NA	neither	NA	neither	down
CDC25B	NA	NA	NA	up	NA	neither	NA	NA	down	NA	NA	up	up	down
CDC25C	NA	NA	NA	NA	NA	NA	down	NA	NA	NA	NA	NA	neither	NA
CDC37L1	NA	up	NA	neither	NA	NA	NA	NA	neither	NA	neither	neither	neither	neither
CDC42EP2	NA	NA	NA	NA	neither	up	NA	neither	NA	up	down	NA	neither	up
CDC45	NA	NA	NA	NA	NA	down	down	NA	NA	NA	down	down	NA	neither
CDC6	NA	NA	neither	neither	down	down	down	NA	NA	NA	down	down	NA	up
CDCA7	NA	NA	NA	neither	NA	down	down	neither	neither	NA	NA	NA	NA	neither
CDCA7L	NA	NA	up	NA	neither	NA	NA	NA	NA	NA	neither	NA	NA	NA
CDH11	NA	NA	NA	NA	NA	NA	neither	NA	up	NA	neither	down	NA	NA
CDH24	NA	NA	NA	up	neither	NA	NA	NA	NA	NA	NA	NA	neither	NA
CDH4	NA	NA	NA	neither	NA	down	NA	neither	NA	down	neither	NA	NA	NA
CDH8	NA	NA	NA	down	down	NA	neither	neither	NA	NA	NA	down	NA	neither
CDHR1	NA	NA	NA	neither	neither	NA	neither	NA	NA	down	neither	neither	up	neither
CDHR3	NA	NA	NA	neither	NA	NA	NA	up	down	NA	NA	up	NA	neither
CDK1	NA	NA	NA	neither	NA	NA	NA	NA	up	NA	NA	down	down	NA
CDK15	NA	neither	NA	down	down	neither	neither	neither	neither	neither	neither	down	neither	neither
CDK18	NA	NA	NA	up	NA	NA	up	NA	up	NA	up	down	neither	neither
CDK2	NA	NA	NA	neither	NA	NA	NA	neither	NA	neither	NA	down	NA	NA
CDK20	NA	NA	NA	neither	NA	neither	up	NA	NA	NA	NA	NA	NA	neither
CDK5R1	NA	NA	NA	NA	neither	NA	NA	neither	NA	NA	down	neither	NA	up
CDK5RAP2	NA	NA	NA	up	NA	NA	NA	NA	NA	NA	neither	neither	NA	NA
CDKN1B	NA	NA	NA	NA	up	up	NA	NA	NA	NA	NA	NA	NA	neither
CDKN2B-AS1	NA	NA	NA	down	down	up	neither	NA	NA	up	NA	NA	NA	NA
CDKN2C	NA	neither	NA	up	NA	NA	neither	neither	up	NA	neither	NA	NA	neither
CDKN3	NA	NA	NA	NA	NA	NA	down	NA	up	NA	NA	down	neither	NA
CDO1	NA	NA	NA	NA	NA	down	neither	neither	neither	NA	neither	NA	neither	neither
CDRT1	NA	NA	NA	NA	NA	NA	neither	NA	NA	NA	neither	up	neither	neither
CDT1	NA	NA	NA	NA	NA	down	NA	NA	NA	NA	NA	down	NA	NA
CEA	NA	NA	NA	neither	neither	neither	neither	down	neither	NA	neither	neither	neither	neither
CEBPA	NA	neither	NA	NA	neither	down	NA	up	neither	down	NA	neither	neither	NA
CECR1	NA	NA	NA	neither	neither	neither	neither	neither	NA	up	neither	neither	down	NA
CECR5	NA	NA	NA	neither	neither	NA	neither	NA	NA	NA	NA	NA	NA	up
CELA2B	NA	NA	NA	neither	NA	up	neither	neither	NA	up	NA	NA	neither	NA
CELSR1	NA	NA	NA	NA	NA	NA	neither	neither	down	NA	NA	up	NA	NA
CELSR2	NA	NA	NA	NA	NA	neither	NA	NA	neither	NA	up	neither	NA	down
CENPI	NA	NA	NA	NA	down	down	down	NA	neither	NA	down	down	neither	neither
CENPK	NA	NA	NA	neither	NA	down	down	NA	NA	NA	NA	NA	NA	neither
CENPM	NA	NA	NA	NA	NA	down	down	NA	NA	NA	NA	down	NA	neither
CENPN	NA	NA	neither	NA	neither	NA	down	neither	neither	NA	NA	NA	neither	NA
CEP250	NA	neither	NA	NA	neither	NA	NA	NA	NA	NA	NA	up	NA	NA
CEP68	NA	up	NA	neither	neither	neither	NA	neither	NA	NA	NA	NA	NA	NA
CEP72	NA	NA	NA	NA	neither	NA	NA	up	down	down	NA	up	NA	NA
CER1	NA	up	neither	neither	neither	neither	neither	neither	neither	neither	neither	neither	neither	neither
CERCAM	NA	NA	NA	neither	neither	NA	NA	NA	NA	NA	up	NA	neither	NA
CERS4	NA	neither	NA	NA	NA	NA	up	neither	neither	NA	up	NA	NA	NA
CES2	NA	NA	NA	NA	NA	NA	neither	neither	NA	NA	NA	up	NA	NA
CES3	NA	NA	NA	neither	neither	NA	up	NA	neither	NA	up	neither	neither	neither
CFB	NA	up	NA	up	up	NA	up	NA	up	NA	up	neither	neither	neither
CFC1	NA	NA	NA	NA	NA	neither	NA	neither	neither	NA	NA	neither	NA	down
CFHR1	NA	NA	NA	up	up	up	neither	NA	up	up	neither	NA	NA	neither
CFHR3	NA	neither	NA	up	up	up	neither	NA	up	up	neither	neither	neither	NA
CFL1	NA	NA	NA	NA	NA	NA	NA	down	NA	NA	NA	neither	NA	neither
CFL2	NA	NA	NA	down	NA	neither	NA	NA	NA	NA	NA	NA	NA	neither
CGB	NA	NA	NA	NA	neither	neither	neither	neither	neither	NA	down	neither	neither	NA
CGB5	NA	NA	NA	neither	neither	neither	NA	neither	neither	NA	down	neither	NA	up
CGREF1	NA	NA	NA	neither	neither	up	NA	down	NA	neither	neither	NA	NA	neither
CH17-12M21.1	NA	NA	up	neither	neither	neither	neither	neither	neither	neither	neither	neither	neither	neither
CHAF1A	NA	neither	NA	NA	NA	NA	down	NA	neither	NA	NA	NA	neither	neither
CHAF1B	NA	NA	NA	NA	NA	down	down	NA	NA	NA	down	down	NA	NA
CHAMP1	NA	NA	NA	NA	NA	NA	NA	neither	NA	NA	down	NA	neither	NA
CHCHD2P8	NA	neither	up	neither	neither	neither	neither	neither	neither	neither	neither	neither	neither	neither
CHD5	NA	NA	NA	neither	neither	NA	NA	NA	NA	NA	up	NA	NA	NA
CHGB	NA	neither	NA	neither	neither	neither	NA	up	neither	NA	down	neither	NA	up
CHI3L1	NA	down	up	up	up	neither	NA	up	up	up	NA	neither	down	neither
CHIT1	NA	NA	NA	up	neither	NA	neither	NA	neither	up	neither	neither	down	neither
CHKA	NA	NA	NA	up	NA	NA	neither	NA	NA	NA	NA	up	NA	NA
CHL1-AS1	NA	up	NA	neither	neither	neither	neither	up	neither	NA	neither	neither	NA	neither
CHMP1B	NA	neither	NA	up	up	up	neither	NA	NA	up	NA	NA	NA	NA
CHMP2A	NA	NA	up	NA	neither	NA	neither	NA	neither	NA	neither	NA	neither	neither
CHPF	NA	NA	NA	neither	neither	neither	up	NA	neither	neither	up	neither	NA	NA
CHRD	NA	NA	neither	NA	NA	NA	NA	neither	down	neither	NA	up	NA	neither
CHRFAM7A	NA	NA	NA	up	up	NA	neither	neither	NA	neither	NA	NA	NA	neither
CHRM3	NA	NA	NA	neither	neither	NA	NA	NA	neither	down	NA	neither	up	neither
CHST2	NA	NA	NA	up	up	NA	NA	neither	up	NA	NA	NA	NA	neither
CHST3	NA	NA	NA	NA	NA	NA	neither	neither	neither	neither	up	NA	neither	NA
CHST8	NA	NA	NA	neither	neither	NA	neither	up	NA	NA	neither	NA	NA	neither
CICP14	NA	NA	NA	NA	NA	neither	neither	up	NA	neither	NA	neither	neither	neither
CIRBP	NA	up	NA	NA	neither	NA	NA	NA	neither	NA	NA	neither	neither	NA
CIT	NA	NA	NA	neither	NA	NA	down	neither	up	down	neither	down	NA	down
CKAP2L	NA	NA	NA	neither	down	down	down	NA	NA	NA	NA	down	NA	NA
CKMT1B	NA	neither	neither	neither	NA	neither	neither	up	neither	NA	NA	neither	NA	NA
CKS1B	NA	NA	NA	neither	NA	NA	down	NA	NA	NA	NA	neither	NA	NA
CLCN2	NA	NA	NA	neither	neither	NA	neither	neither	down	down	neither	up	NA	neither
CLCN7	NA	NA	NA	up	up	neither	neither	NA	NA	NA	NA	up	up	NA
CLCNKA	NA	NA	NA	neither	neither	neither	up	up	NA	neither	up	NA	neither	neither
CLDN15	NA	neither	NA	neither	NA	neither	NA	NA	NA	NA	NA	NA	up	up
CLDN4	NA	NA	NA	NA	neither	up	NA	neither	neither	up	NA	neither	NA	NA
CLDN5	NA	neither	neither	up	up	neither	neither	neither	down	NA	NA	up	NA	NA
CLEC18A	NA	NA	NA	NA	down	neither	NA	NA	down	NA	NA	NA	NA	neither
CLEC18C	NA	NA	NA	NA	NA	neither	NA	NA	down	NA	NA	NA	NA	neither
CLEC19A	NA	NA	NA	neither	neither	neither	neither	up	neither	NA	neither	neither	NA	neither
CLEC3B	NA	NA	neither	neither	up	up	neither	neither	NA	up	neither	up	neither	neither
CLEC6A	NA	NA	NA	neither	neither	NA	neither	neither	neither	neither	neither	neither	down	neither
CLIC1P1	NA	NA	up	neither	neither	neither	neither	NA	neither	NA	neither	neither	NA	neither
CLIC3	NA	neither	NA	neither	neither	down	NA	down	neither	NA	NA	neither	neither	neither
CLIC4	NA	NA	NA	down	neither	NA	NA	NA	neither	NA	neither	NA	neither	NA
CLIC5	NA	down	NA	neither	neither	neither	neither	NA	neither	neither	NA	neither	neither	NA
CLIC6	NA	neither	down	NA	NA	NA	neither	neither	NA	neither	neither	NA	NA	neither
CLIP2	NA	NA	NA	up	up	NA	neither	NA	up	NA	up	NA	NA	NA
CLK1	NA	NA	NA	NA	up	up	up	up	NA	up	neither	NA	NA	up
CLMP	NA	NA	NA	up	up	NA	NA	NA	NA	NA	neither	up	NA	NA
CLN6	NA	NA	NA	up	NA	NA	NA	neither	neither	NA	NA	NA	neither	NA
CLSTN1	NA	NA	NA	neither	neither	NA	NA	neither	neither	NA	up	neither	NA	NA
CLSTN3	NA	NA	NA	NA	NA	neither	up	NA	up	neither	up	NA	neither	NA
CMPK2	NA	NA	NA	neither	down	NA	NA	neither	NA	neither	NA	NA	NA	neither
CMSS1	NA	NA	NA	down	down	neither	NA	up	NA	NA	NA	down	NA	NA
CMTM3	NA	NA	NA	up	NA	neither	NA	NA	neither	NA	NA	NA	NA	NA
CNDP2	NA	NA	up	NA	NA	NA	NA	neither	NA	NA	NA	NA	neither	neither
CNGB1	NA	NA	NA	neither	neither	neither	NA	neither	neither	neither	down	neither	NA	NA
CNN1	NA	NA	NA	down	down	up	neither	NA	up	up	NA	down	down	NA
CNN2	NA	NA	NA	NA	down	neither	neither	NA	neither	up	NA	down	NA	NA
CNOT6L	NA	NA	neither	neither	up	neither	NA	neither	NA	NA	neither	NA	NA	NA
CNTFR	NA	neither	NA	neither	neither	neither	up	NA	neither	NA	up	neither	up	NA
CNTN1	NA	NA	NA	neither	neither	NA	down	down	neither	NA	down	neither	NA	up
CNTN4-AS1	NA	neither	NA	neither	up	neither	neither	neither	up	neither	neither	neither	neither	neither
CNTNAP1	NA	NA	NA	NA	up	NA	NA	NA	NA	NA	up	NA	NA	NA
CNTNAP3B	NA	NA	NA	neither	NA	neither	NA	up	neither	neither	neither	NA	NA	neither
COL18A1	NA	NA	NA	NA	neither	NA	NA	neither	up	up	up	down	NA	down
COL24A1	NA	NA	NA	NA	up	NA	neither	up	NA	neither	NA	up	NA	NA
COL26A1	NA	neither	NA	neither	NA	NA	neither	neither	neither	up	neither	NA	NA	neither
COL5A1	NA	NA	NA	down	down	up	NA	NA	NA	up	up	down	NA	NA
COL5A2	NA	NA	NA	NA	NA	up	neither	neither	NA	up	up	NA	down	down
COL6A1	NA	NA	neither	neither	NA	up	up	up	neither	up	up	NA	neither	neither
COL6A3	NA	neither	NA	up	up	NA	down	up	NA	NA	down	NA	neither	neither
COLGALT2	NA	NA	NA	NA	NA	NA	up	neither	neither	NA	up	NA	NA	down
CORO2B	NA	NA	NA	NA	up	NA	NA	NA	neither	NA	neither	up	NA	NA
CORO6	NA	NA	NA	NA	NA	NA	neither	NA	NA	NA	NA	down	neither	neither
COX18	NA	NA	neither	neither	NA	NA	NA	neither	neither	neither	NA	NA	neither	down
COX20P1	NA	NA	NA	NA	NA	neither	neither	neither	NA	neither	NA	neither	neither	up
COX6A1	NA	neither	up	NA	neither	neither	NA	NA	NA	neither	NA	NA	neither	neither
COX6A1P2	NA	neither	up	NA	neither	neither	NA	NA	NA	NA	NA	NA	neither	neither
COX7A1	NA	NA	NA	neither	neither	up	neither	NA	NA	up	NA	neither	NA	NA
CPAMD8	NA	NA	NA	NA	up	NA	neither	neither	neither	neither	neither	up	NA	neither
CPE	NA	NA	NA	neither	up	up	up	up	NA	up	up	up	neither	NA
CPEB4	NA	NA	NA	down	NA	NA	NA	up	NA	neither	NA	NA	neither	NA
CPLX1	NA	NA	NA	neither	neither	down	NA	neither	NA	down	NA	NA	neither	neither
CPNE8	NA	NA	NA	neither	NA	neither	neither	NA	NA	NA	NA	up	NA	NA
CPQ	NA	NA	NA	NA	NA	NA	up	NA	NA	NA	up	neither	NA	NA
CPS1	NA	NA	NA	neither	neither	NA	NA	neither	NA	NA	NA	neither	NA	down
CPT1B	NA	NA	NA	NA	NA	NA	NA	up	NA	NA	NA	neither	NA	NA
CPVL	NA	NA	NA	up	up	up	NA	NA	up	up	NA	NA	neither	neither
CPXM2	NA	down	NA	NA	up	neither	NA	NA	up	neither	neither	neither	neither	neither
CRAMP1L	NA	NA	NA	neither	NA	neither	neither	up	neither	NA	NA	NA	NA	NA
CRB2	NA	NA	NA	NA	NA	NA	neither	up	neither	NA	neither	NA	NA	neither
CREB3L2	NA	neither	NA	NA	NA	NA	NA	NA	NA	NA	NA	neither	neither	down
CREBRF	NA	NA	NA	neither	up	NA	up	NA	NA	NA	NA	NA	up	NA
CREG1	NA	NA	NA	NA	up	neither	NA	neither	up	NA	NA	NA	neither	neither
CRELD1	NA	NA	NA	neither	NA	neither	NA	neither	up	neither	up	NA	neither	NA
CRHBP	NA	NA	NA	neither	NA	neither	NA	NA	down	neither	up	up	neither	down
CRIM1	NA	NA	NA	down	down	neither	NA	NA	NA	NA	neither	down	neither	NA
CRIP1	NA	neither	NA	NA	down	down	NA	down	down	NA	NA	NA	NA	NA
CRIP2	NA	NA	NA	NA	down	down	neither	neither	NA	NA	NA	neither	NA	NA
CRISPLD2	NA	NA	NA	up	neither	up	NA	neither	up	up	NA	down	down	neither
CROT	NA	NA	NA	NA	NA	NA	neither	up	NA	NA	neither	NA	neither	NA
CRTC1	NA	neither	NA	NA	NA	NA	NA	up	neither	NA	neither	NA	NA	NA
CRY2	NA	NA	NA	neither	neither	NA	up	NA	neither	NA	neither	NA	neither	up
CRYBB1	NA	NA	NA	neither	neither	NA	neither	neither	neither	neither	neither	neither	down	neither
CRYBB2P1	NA	NA	neither	NA	neither	neither	NA	neither	neither	NA	NA	neither	neither	up
CRYM	NA	up	NA	NA	up	down	neither	NA	NA	down	neither	NA	NA	NA
CSDC2	NA	NA	NA	neither	neither	neither	neither	neither	neither	neither	up	neither	neither	down
CSPG4P5	NA	neither	neither	neither	neither	NA	NA	up	NA	NA	NA	NA	neither	NA
CSPG5	NA	up	neither	neither	neither	NA	NA	neither	neither	NA	down	NA	NA	up
CSRNP2	NA	NA	NA	neither	neither	neither	neither	NA	neither	NA	NA	NA	NA	up
CSRP1	NA	down	up	NA	NA	neither	neither	neither	NA	up	NA	down	NA	NA
CSTB	NA	NA	NA	up	NA	NA	neither	NA	NA	NA	neither	up	NA	neither
CSTF3-AS1	NA	down	NA	neither	neither	NA	NA	neither	neither	neither	NA	neither	neither	NA
CT45A4	NA	NA	NA	neither	neither	neither	neither	neither	neither	NA	NA	neither	up	neither
CT60	NA	up	NA	neither	neither	neither	neither	neither	neither	neither	neither	neither	neither	neither
CTA-211A9.5	NA	NA	neither	neither	NA	neither	up	NA	NA	neither	up	NA	neither	NA
CTA-292E10.6	NA	neither	NA	neither	neither	NA	NA	neither	neither	NA	up	neither	NA	NA
CTA-29F11.1	NA	NA	NA	NA	neither	neither	up	NA	NA	NA	NA	NA	NA	up
CTA-342B11.1	NA	up	NA	neither	neither	neither	neither	neither	neither	neither	neither	neither	neither	neither
CTA-373H7.7	NA	neither	NA	neither	neither	NA	up	NA	NA	NA	up	NA	NA	NA
CTA-392C11.1	NA	NA	NA	neither	neither	neither	neither	down	neither	neither	down	neither	neither	up
CTA-392C11.2	NA	neither	NA	neither	neither	neither	down	NA	neither	neither	NA	neither	neither	NA
CTA-392E5.1	NA	up	NA	neither	neither	neither	neither	neither	neither	neither	neither	neither	neither	neither
CTA-407F11.6	NA	down	NA	neither	neither	NA	neither	neither	neither	neither	NA	neither	neither	NA
CTB-107G13.1	NA	NA	NA	neither	down	NA	neither	neither	NA	NA	neither	down	neither	neither
CTB-111H14.1	NA	NA	NA	down	neither	neither	NA	up	NA	neither	neither	NA	neither	NA
CTB-113D17.1	NA	NA	NA	up	NA	up	NA	NA	NA	up	NA	neither	NA	neither
CTB-113P19.1	NA	neither	NA	NA	down	up	up	NA	NA	up	up	NA	NA	NA
CTB-1144G6.5	NA	down	NA	neither	neither	neither	neither	neither	neither	neither	neither	neither	neither	neither
CTB-118N6.3	NA	NA	NA	neither	NA	NA	up	up	neither	neither	NA	NA	NA	neither
CTB-119C2.1	NA	NA	NA	neither	neither	NA	NA	NA	NA	NA	down	NA	neither	NA
CTB-127C13.1	NA	down	NA	neither	neither	neither	neither	neither	neither	neither	neither	neither	neither	neither
CTB-147C13.1	NA	down	NA	neither	neither	neither	neither	neither	neither	NA	NA	neither	neither	NA
CTB-161C1.1	NA	down	NA	neither	NA	NA	neither	NA	neither	NA	neither	NA	neither	neither
CTB-167B5.1	NA	NA	up	neither	neither	NA	NA	NA	NA	NA	NA	neither	neither	neither
CTB-174D11.1	NA	neither	NA	neither	NA	neither	NA	neither	NA	neither	NA	down	neither	NA
CTB-178M22.1	NA	NA	NA	neither	NA	NA	NA	up	NA	NA	up	up	neither	down
CTB-178M22.2	NA	NA	NA	neither	neither	neither	neither	neither	NA	neither	NA	NA	neither	down
CTB-186G2.4	NA	neither	NA	NA	NA	neither	NA	NA	NA	neither	NA	down	neither	NA
CTB-187M2.2	NA	neither	NA	neither	neither	down	NA	NA	neither	down	neither	neither	neither	neither
CTB-50E14.5	NA	NA	NA	NA	NA	up	neither	NA	NA	NA	NA	neither	neither	neither
CTB-51J22.1	NA	NA	NA	down	NA	neither	NA	neither	up	NA	neither	down	down	NA
CTB-55B8.1	NA	NA	up	neither	NA	neither	neither	NA	neither	neither	neither	NA	neither	NA
CTB-58E17.9	NA	NA	NA	NA	NA	NA	neither	up	up	neither	neither	NA	NA	neither
CTB-60B18.6	NA	NA	NA	neither	neither	neither	NA	NA	neither	NA	down	neither	NA	up
CTB-70G10.1	NA	up	NA	neither	neither	NA	NA	NA	neither	NA	NA	neither	neither	NA
CTB-79E8.2	NA	down	NA	neither	neither	NA	NA	NA	NA	NA	NA	NA	neither	NA
CTB-91J4.1	NA	NA	NA	NA	NA	up	up	NA	neither	up	NA	NA	NA	NA
CTB-91J4.3	NA	NA	neither	NA	neither	NA	up	NA	NA	down	NA	NA	NA	NA
CTB-92J24.3	NA	NA	NA	NA	neither	NA	NA	neither	neither	NA	down	neither	neither	NA
CTB-99A3.1	NA	up	up	neither	neither	down	neither	NA	neither	down	up	neither	neither	down
CTBP1-AS2	NA	neither	NA	neither	neither	neither	NA	neither	NA	NA	down	NA	NA	NA
CTC-273B12.8	NA	NA	NA	NA	NA	neither	NA	up	NA	NA	neither	NA	NA	NA
CTC-296K1.3	NA	NA	NA	NA	NA	NA	neither	neither	up	NA	neither	down	neither	NA
CTC-296K1.4	NA	NA	NA	NA	NA	neither	neither	neither	up	NA	neither	down	neither	NA
CTC-297N7.11	NA	NA	NA	neither	neither	NA	neither	neither	neither	NA	neither	neither	up	neither
CTC-321K16.1	NA	NA	NA	neither	neither	NA	NA	NA	neither	down	up	neither	NA	NA
CTC-325H20.4	NA	neither	NA	down	NA	NA	NA	neither	neither	NA	NA	NA	NA	neither
CTC-338M12.5	NA	NA	NA	neither	NA	neither	neither	down	NA	NA	neither	neither	NA	NA
CTC-353G13.1	NA	NA	NA	neither	NA	neither	NA	up	NA	NA	up	NA	neither	down
CTC-359D24.3	NA	NA	NA	NA	NA	NA	NA	down	neither	NA	NA	neither	neither	NA
CTC-359M8.1	NA	down	NA	neither	neither	neither	neither	NA	neither	NA	neither	neither	NA	neither
CTC-425F1.4	NA	NA	up	NA	neither	NA	neither	down	neither	NA	neither	neither	neither	neither
CTC-428G20.3	NA	down	NA	NA	neither	NA	NA	neither	neither	neither	neither	neither	NA	NA
CTC-429C10.2	NA	NA	NA	neither	NA	NA	NA	NA	NA	NA	down	neither	neither	up
CTC-432M15.3	NA	NA	NA	NA	NA	neither	NA	NA	NA	NA	neither	NA	up	NA
CTC-458I2.2	NA	NA	NA	neither	neither	NA	neither	NA	neither	NA	up	neither	up	down
CTC-467M3.1	NA	NA	NA	neither	NA	NA	up	neither	neither	NA	up	NA	NA	neither
CTC-479C5.12	NA	up	NA	NA	neither	NA	NA	NA	NA	neither	NA	NA	NA	NA
CTC-479C5.17	NA	up	NA	NA	NA	neither	NA	NA	NA	NA	neither	neither	neither	NA
CTC-490E21.10	NA	NA	NA	NA	NA	neither	NA	up	NA	NA	NA	up	up	NA
CTC-498M16.2	NA	neither	NA	neither	neither	NA	neither	NA	NA	NA	up	neither	neither	down
CTC-510F12.2	NA	NA	NA	NA	neither	neither	NA	NA	neither	neither	up	NA	neither	down
CTC-510F12.4	NA	NA	NA	neither	NA	NA	neither	NA	NA	neither	NA	neither	NA	down
CTC-510F12.6	NA	NA	NA	neither	NA	NA	NA	NA	NA	neither	NA	neither	NA	down
CTC-512J14.7	NA	NA	up	neither	neither	neither	neither	neither	neither	neither	neither	neither	neither	neither
CTC-518P12.6	NA	NA	NA	neither	NA	NA	NA	down	NA	neither	neither	neither	NA	NA
CTC-529P8.1	NA	neither	NA	NA	neither	NA	neither	neither	NA	NA	NA	NA	neither	up
CTC-550B14.6	NA	NA	NA	neither	neither	NA	NA	NA	NA	NA	NA	NA	neither	up
CTC-551A13.1	NA	NA	NA	neither	neither	neither	NA	neither	neither	neither	NA	neither	neither	up
CTC-552D5.1	NA	NA	NA	neither	neither	neither	neither	up	neither	neither	neither	neither	neither	neither
CTC-558O2.1	NA	neither	NA	neither	neither	neither	NA	neither	up	neither	NA	down	neither	down
CTC-575D19.1	NA	NA	NA	NA	neither	NA	NA	neither	neither	NA	up	neither	neither	NA
CTC-575N7.1	NA	neither	NA	neither	neither	neither	neither	up	NA	neither	NA	NA	neither	NA
CTC-786C10.1	NA	neither	NA	neither	neither	neither	NA	up	neither	neither	NA	neither	neither	NA
CTC-786C10.2	NA	up	NA	neither	neither	neither	neither	neither	neither	neither	neither	neither	neither	neither
CTD-2001E22.1	NA	NA	NA	down	down	NA	neither	neither	neither	NA	neither	down	neither	neither
CTD-2006C1.10	NA	NA	NA	NA	NA	NA	neither	neither	neither	NA	NA	NA	NA	up
CTD-2006C1.2	NA	neither	NA	NA	NA	NA	neither	neither	neither	NA	NA	NA	NA	up
CTD-2006C1.6	NA	NA	neither	neither	neither	neither	neither	neither	neither	NA	down	neither	neither	up
CTD-2008L17.2	NA	neither	NA	neither	NA	neither	NA	neither	down	neither	neither	NA	neither	neither
CTD-2017D11.1	NA	NA	NA	NA	NA	NA	neither	NA	down	NA	NA	NA	NA	NA
CTD-2020K17.1	NA	NA	NA	neither	NA	neither	NA	NA	neither	NA	up	NA	down	NA
CTD-2021J15.1	NA	NA	NA	NA	neither	neither	neither	NA	NA	NA	down	NA	NA	up
CTD-2033D15.1	NA	down	NA	down	down	up	NA	NA	NA	up	NA	down	down	NA
CTD-2033D24.2	NA	up	NA	neither	NA	NA	neither	neither	neither	NA	neither	NA	neither	NA
CTD-2036P10.3	NA	NA	NA	neither	NA	neither	neither	neither	NA	NA	up	neither	neither	down
CTD-2049O4.1	NA	NA	NA	neither	neither	neither	neither	up	neither	NA	neither	neither	NA	neither
CTD-2066L21.1	NA	NA	NA	down	down	neither	neither	neither	NA	neither	NA	NA	neither	NA
CTD-2066L21.2	NA	neither	neither	NA	down	neither	neither	neither	NA	neither	NA	NA	neither	NA
CTD-2113L7.1	NA	NA	NA	neither	neither	neither	up	neither	NA	neither	NA	NA	neither	NA
CTD-2126E3.3	NA	NA	NA	neither	neither	NA	neither	neither	NA	NA	down	NA	neither	up
CTD-2127H9.1	NA	NA	NA	neither	NA	neither	NA	up	NA	NA	neither	NA	NA	NA
CTD-2139B15.2	NA	NA	neither	up	up	neither	NA	NA	neither	NA	neither	up	neither	NA
CTD-2143L24.1	NA	NA	NA	down	down	neither	neither	neither	NA	NA	neither	NA	NA	neither
CTD-2145A24.3	NA	up	neither	neither	neither	neither	neither	neither	neither	neither	NA	NA	neither	NA
CTD-2154I11.2	NA	NA	NA	neither	up	NA	neither	NA	NA	neither	NA	NA	NA	NA
CTD-2176I21.2	NA	up	NA	neither	neither	neither	neither	neither	neither	neither	neither	neither	neither	neither
CTD-2192J16.15	NA	NA	NA	NA	neither	NA	NA	neither	neither	up	up	neither	NA	NA
CTD-2192J16.22	NA	NA	NA	NA	neither	neither	NA	neither	neither	NA	up	neither	NA	NA
CTD-2194L12.2	NA	neither	neither	neither	neither	neither	neither	neither	neither	neither	NA	neither	neither	up
CTD-2196E14.5	NA	NA	NA	NA	NA	NA	down	NA	neither	NA	NA	NA	neither	down
CTD-2196E14.9	NA	NA	NA	down	neither	neither	neither	up	NA	NA	neither	neither	NA	neither
CTD-2201E9.1	NA	neither	NA	neither	NA	up	neither	NA	NA	neither	neither	neither	up	neither
CTD-2201E9.2	NA	NA	NA	neither	NA	up	neither	NA	neither	neither	neither	neither	up	neither
CTD-2203K17.1	NA	down	NA	NA	NA	NA	neither	neither	NA	NA	NA	NA	neither	NA
CTD-2206N4.4	NA	NA	NA	up	NA	up	NA	NA	neither	up	NA	NA	neither	NA
CTD-2207O23.11	NA	NA	NA	NA	NA	neither	NA	neither	NA	NA	up	neither	NA	NA
CTD-2207O23.3	NA	NA	NA	NA	neither	NA	NA	up	NA	NA	NA	NA	neither	neither
CTD-2207P18.1	NA	NA	NA	neither	up	NA	neither	NA	up	NA	down	neither	neither	up
CTD-2215L10.1	NA	NA	NA	NA	neither	NA	up	NA	NA	neither	up	neither	NA	NA
CTD-2216M2.1	NA	NA	NA	NA	up	NA	neither	NA	NA	NA	NA	NA	NA	NA
CTD-2228K2.2	NA	NA	NA	neither	NA	NA	neither	up	neither	NA	neither	NA	neither	neither
CTD-2228K2.7	NA	NA	NA	up	NA	NA	neither	up	NA	down	neither	up	up	NA
CTD-2256P15.4	NA	NA	NA	neither	neither	NA	down	neither	neither	neither	NA	neither	NA	neither
CTD-2260A17.1	NA	down	NA	NA	neither	neither	neither	NA	NA	neither	neither	NA	neither	NA
CTD-2262B20.1	NA	down	up	neither	neither	neither	neither	neither	neither	neither	NA	neither	neither	NA
CTD-2265O21.7	NA	NA	NA	NA	NA	NA	neither	neither	NA	NA	NA	neither	up	NA
CTD-2267D19.2	NA	neither	neither	NA	neither	NA	neither	neither	NA	up	NA	NA	NA	NA
CTD-2267D19.3	NA	neither	neither	up	NA	NA	neither	neither	neither	NA	NA	NA	neither	NA
CTD-2267D19.4	NA	NA	up	NA	NA	NA	neither	neither	NA	NA	neither	neither	neither	neither
CTD-2267D19.6	NA	neither	NA	neither	neither	NA	NA	neither	neither	neither	down	neither	neither	NA
CTD-2269F5.1	NA	NA	NA	down	neither	up	neither	NA	NA	up	neither	NA	NA	neither
CTD-2288O8.1	NA	down	NA	neither	neither	NA	neither	NA	neither	NA	neither	neither	NA	neither
CTD-2292P10.4	NA	neither	NA	NA	down	neither	neither	NA	down	NA	down	NA	neither	up
CTD-2301A4.5	NA	down	NA	neither	neither	neither	NA	neither	neither	neither	neither	neither	neither	NA
CTD-2303H24.2	NA	NA	NA	down	neither	NA	NA	NA	neither	NA	up	neither	NA	down
CTD-2306M5.1	NA	neither	NA	neither	neither	neither	NA	neither	neither	neither	up	neither	neither	down
CTD-2314B22.3	NA	NA	NA	neither	neither	up	NA	up	NA	up	NA	NA	neither	NA
CTD-2319I12.1	NA	down	NA	NA	neither	up	down	up	NA	NA	NA	NA	neither	down
CTD-2319I12.2	NA	NA	NA	NA	neither	up	down	up	NA	NA	neither	NA	neither	down
CTD-2319I12.5	NA	neither	NA	neither	NA	neither	neither	neither	neither	NA	neither	down	NA	neither
CTD-2325A15.5	NA	neither	NA	NA	NA	up	NA	neither	neither	NA	NA	NA	NA	neither
CTD-2328D6.1	NA	NA	NA	NA	down	neither	neither	NA	down	neither	up	neither	neither	NA
CTD-2330K9.3	NA	NA	NA	neither	neither	NA	down	neither	NA	NA	NA	NA	neither	neither
CTD-2331C18.5	NA	NA	NA	NA	NA	neither	neither	neither	down	NA	neither	up	NA	neither
CTD-2334D19.1	NA	neither	NA	down	neither	NA	neither	NA	NA	NA	neither	NA	neither	neither
CTD-2350C19.5	NA	down	NA	neither	neither	neither	neither	neither	neither	neither	neither	neither	neither	neither
CTD-2357A8.3	NA	NA	NA	neither	neither	neither	neither	neither	neither	neither	down	neither	neither	up
CTD-2369P2.5	NA	neither	NA	NA	NA	up	neither	NA	NA	NA	neither	neither	NA	neither
CTD-2369P2.8	NA	NA	up	up	up	up	up	NA	up	up	up	neither	neither	neither
CTD-2370N5.3	NA	down	NA	NA	neither	NA	neither	NA	NA	NA	NA	NA	NA	NA
CTD-2373H9.5	NA	neither	NA	NA	NA	neither	NA	NA	NA	neither	up	NA	NA	NA
CTD-2383M3.1	NA	NA	NA	neither	up	NA	neither	neither	NA	neither	NA	NA	NA	neither
CTD-2396E7.10	NA	neither	NA	neither	neither	NA	NA	NA	neither	down	NA	neither	up	NA
CTD-2396E7.9	NA	neither	NA	neither	neither	NA	NA	NA	neither	down	NA	neither	up	NA
CTD-2510F5.2	NA	down	NA	neither	NA	neither	NA	NA	neither	NA	NA	NA	neither	down
CTD-2510F5.4	NA	NA	neither	neither	NA	down	down	NA	up	NA	NA	down	NA	down
CTD-2515H24.1	NA	NA	up	neither	neither	neither	neither	neither	neither	neither	neither	neither	neither	neither
CTD-2516F10.2	NA	up	NA	NA	NA	NA	NA	NA	NA	NA	neither	NA	neither	neither
CTD-2517M22.17	NA	neither	NA	neither	neither	NA	down	NA	neither	NA	NA	NA	neither	neither
CTD-2521M24.6	NA	NA	NA	NA	neither	neither	neither	neither	neither	neither	up	neither	neither	NA
CTD-2521M24.9	NA	NA	NA	neither	neither	NA	neither	NA	neither	NA	up	NA	neither	NA
CTD-2525I3.6	NA	NA	NA	neither	neither	NA	NA	neither	NA	NA	down	NA	NA	up
CTD-2527I21.14	NA	NA	NA	NA	neither	up	neither	neither	NA	NA	NA	NA	neither	NA
CTD-2531D15.5	NA	NA	up	neither	neither	NA	NA	neither	neither	down	down	neither	NA	NA
CTD-2532D12.4	NA	neither	NA	up	neither	neither	neither	neither	neither	neither	neither	neither	neither	neither
CTD-2535I10.1	NA	neither	NA	neither	neither	neither	NA	neither	neither	neither	NA	neither	neither	down
CTD-2535L24.2	NA	NA	NA	NA	NA	up	neither	NA	neither	up	NA	NA	NA	NA
CTD-2536I1.1	NA	neither	NA	NA	neither	up	neither	neither	NA	up	neither	neither	neither	neither
CTD-2540B15.11	NA	neither	NA	NA	neither	down	NA	up	neither	down	NA	neither	neither	NA
CTD-2545M3.2	NA	down	NA	NA	NA	NA	NA	NA	neither	NA	neither	neither	neither	NA
CTD-2545M3.6	NA	NA	NA	NA	NA	NA	down	NA	neither	neither	NA	neither	NA	neither
CTD-2552K11.2	NA	NA	NA	NA	down	up	neither	NA	NA	NA	neither	down	NA	neither
CTD-2553C6.1	NA	neither	NA	NA	down	up	neither	neither	NA	up	neither	NA	NA	neither
CTD-2560E9.3	NA	up	NA	neither	neither	neither	NA	NA	neither	NA	NA	neither	NA	neither
CTD-2562J17.7	NA	NA	NA	up	up	NA	neither	NA	down	NA	neither	up	neither	neither
CTD-2562J17.9	NA	neither	NA	NA	NA	NA	neither	NA	down	NA	neither	up	NA	neither
CTD-2576D5.4	NA	NA	NA	NA	up	NA	neither	up	NA	NA	neither	NA	neither	neither
CTD-2587H19.1	NA	NA	NA	neither	neither	neither	neither	neither	neither	NA	neither	neither	down	neither
CTD-2587H24.10	NA	down	NA	neither	neither	neither	NA	NA	neither	neither	NA	neither	NA	NA
CTD-2587M2.1	NA	neither	NA	neither	neither	neither	up	NA	NA	NA	NA	NA	NA	NA
CTD-2619J13.14	NA	down	NA	NA	NA	neither	NA	NA	neither	NA	NA	NA	NA	NA
CTD-2620I22.1	NA	neither	NA	NA	NA	NA	NA	NA	down	NA	NA	neither	neither	NA
CTD-2653D5.1	NA	NA	NA	up	up	NA	neither	neither	NA	NA	up	NA	NA	down
CTD-2659N19.10	NA	NA	up	NA	NA	neither	NA	NA	neither	NA	neither	NA	neither	neither
CTD-3018O17.3	NA	NA	NA	NA	neither	NA	NA	NA	NA	NA	NA	NA	neither	up
CTD-3032J10.2	NA	NA	NA	neither	neither	neither	neither	up	neither	neither	NA	neither	neither	NA
CTD-3037G24.3	NA	NA	NA	NA	NA	neither	neither	up	neither	neither	neither	NA	neither	NA
CTD-3099C6.7	NA	neither	NA	NA	neither	NA	neither	NA	NA	NA	down	NA	NA	up
CTD-3099C6.9	NA	NA	NA	NA	neither	neither	neither	up	NA	NA	NA	NA	NA	NA
CTD-3110H11.1	NA	NA	NA	neither	neither	neither	neither	up	neither	neither	neither	neither	neither	neither
CTD-3118D11.2	NA	NA	NA	NA	neither	NA	neither	neither	neither	down	NA	neither	NA	NA
CTD-3126B10.1	NA	NA	neither	NA	neither	neither	neither	up	NA	NA	NA	NA	NA	NA
CTD-3131K8.2	NA	NA	NA	NA	NA	neither	NA	neither	NA	NA	up	NA	NA	down
CTD-3149D2.4	NA	down	NA	neither	NA	neither	neither	NA	NA	neither	NA	neither	neither	NA
CTD-3193K9.3	NA	neither	NA	NA	up	NA	NA	NA	NA	NA	up	NA	NA	NA
CTD-3193O13.9	NA	neither	neither	neither	neither	NA	neither	NA	NA	neither	up	neither	neither	down
CTD-3239E11.2	NA	neither	neither	down	neither	NA	neither	neither	NA	NA	neither	NA	neither	neither
CTF1	NA	NA	NA	neither	neither	neither	neither	NA	NA	neither	NA	down	neither	neither
CTGLF8P	NA	NA	NA	NA	neither	neither	NA	up	NA	NA	neither	NA	NA	NA
CTH	NA	NA	NA	NA	NA	up	down	NA	NA	up	NA	neither	neither	NA
CTNNA2	NA	NA	NA	neither	neither	NA	up	NA	neither	NA	up	neither	NA	neither
CTNNA3	NA	NA	NA	neither	neither	neither	up	neither	NA	neither	NA	NA	neither	NA
CTPS1	NA	neither	NA	down	down	neither	down	NA	NA	up	down	down	down	neither
CTPS2	NA	NA	NA	down	NA	NA	neither	neither	neither	NA	neither	neither	neither	neither
CTSA	NA	NA	up	up	up	NA	NA	NA	neither	NA	neither	up	NA	NA
CTSB	NA	NA	up	up	NA	NA	NA	neither	NA	neither	up	neither	down	NA
CTSD	NA	NA	NA	up	up	NA	up	NA	NA	NA	up	up	neither	neither
CTSF	NA	NA	NA	up	up	NA	up	NA	NA	neither	up	up	NA	neither
CTSLP1	NA	up	NA	neither	neither	neither	neither	neither	neither	neither	neither	neither	neither	neither
CTSLP6	NA	up	NA	neither	neither	neither	neither	neither	neither	neither	neither	neither	neither	neither
CTSV	NA	NA	neither	neither	neither	NA	NA	down	neither	NA	down	neither	neither	NA
CTTNBP2	NA	NA	neither	neither	NA	NA	neither	up	NA	NA	neither	NA	up	NA
CX3CL1	NA	NA	neither	up	up	up	NA	NA	up	up	up	down	NA	down
CXADRP2	NA	neither	NA	neither	neither	neither	neither	down	neither	neither	neither	neither	neither	neither
CXCL13	NA	NA	NA	NA	neither	neither	neither	up	NA	NA	neither	NA	NA	neither
CXCR2	NA	neither	NA	neither	neither	neither	neither	neither	neither	NA	neither	neither	up	neither
CXCR4	NA	down	NA	up	neither	up	neither	neither	neither	neither	neither	neither	up	neither
CXorf40A	NA	neither	up	neither	neither	NA	NA	neither	NA	NA	neither	NA	neither	NA
CXXC5	NA	up	NA	NA	NA	NA	up	NA	neither	NA	up	NA	NA	down
CYB5B	NA	NA	NA	neither	NA	NA	NA	neither	down	NA	NA	NA	neither	NA
CYCSP49	NA	down	NA	neither	neither	neither	neither	neither	neither	neither	neither	neither	neither	neither
CYGB	NA	NA	NA	up	up	NA	NA	neither	NA	NA	neither	up	up	NA
CYP1B1	NA	NA	NA	up	up	NA	neither	up	up	neither	NA	up	NA	NA
CYP26B1	NA	neither	NA	down	neither	NA	NA	up	up	up	down	down	NA	NA
CYP27C1	NA	NA	NA	NA	NA	NA	NA	up	NA	neither	neither	NA	neither	NA
CYP2J2	NA	NA	NA	neither	neither	NA	NA	down	neither	NA	neither	neither	neither	NA
CYP2U1	NA	NA	NA	NA	NA	NA	NA	NA	neither	NA	NA	NA	up	neither
CYP39A1	NA	down	NA	NA	NA	neither	neither	NA	NA	neither	NA	neither	neither	NA
CYP46A1	NA	NA	NA	neither	neither	NA	neither	neither	neither	down	NA	neither	NA	NA
CYP51A1	NA	neither	up	NA	neither	NA	NA	neither	NA	NA	NA	NA	NA	NA
CYP51P1	NA	NA	up	NA	neither	NA	NA	NA	NA	NA	NA	NA	NA	NA
CYP51P2	NA	NA	up	NA	neither	NA	NA	NA	NA	NA	NA	NA	NA	NA
CYR61	NA	down	NA	down	down	neither	NA	neither	down	up	NA	down	down	neither
CYS1	NA	NA	NA	down	NA	NA	NA	NA	down	NA	up	NA	neither	NA
CYTH1	NA	NA	NA	up	NA	neither	neither	NA	neither	neither	NA	NA	neither	NA
DAB2IP	NA	neither	NA	neither	neither	up	NA	NA	NA	NA	NA	NA	neither	NA
DACT1	NA	NA	NA	NA	NA	NA	up	neither	up	NA	neither	down	neither	NA
DACT3	NA	NA	NA	NA	NA	NA	up	NA	NA	NA	up	neither	NA	NA
DAK	NA	NA	NA	up	up	neither	NA	neither	NA	NA	NA	NA	NA	NA
DAPK3	NA	NA	NA	neither	NA	neither	up	NA	neither	neither	neither	NA	neither	NA
DARS2	NA	NA	NA	neither	neither	NA	down	neither	NA	NA	NA	neither	NA	neither
DAZ1	NA	neither	NA	neither	neither	NA	neither	NA	neither	NA	neither	neither	up	neither
DAZ4	NA	neither	NA	neither	neither	NA	neither	NA	neither	NA	neither	neither	up	neither
DBF4	NA	NA	NA	NA	NA	NA	NA	NA	up	NA	NA	NA	NA	NA
DBF4P1	NA	down	NA	neither	NA	NA	NA	NA	neither	NA	NA	neither	NA	NA
DBP	NA	NA	NA	up	up	NA	up	neither	NA	NA	up	up	NA	down
DCAKD	NA	NA	NA	neither	neither	NA	NA	neither	neither	NA	up	neither	neither	NA
DCC	NA	neither	NA	neither	neither	neither	NA	NA	NA	NA	up	NA	NA	NA
DCDC2	NA	NA	NA	up	up	up	neither	NA	NA	up	neither	NA	NA	neither
DCTPP1	NA	NA	NA	neither	NA	NA	down	NA	NA	NA	down	neither	neither	NA
DCUN1D2-AS	NA	NA	NA	neither	NA	NA	NA	up	neither	neither	NA	NA	NA	NA
DDC8	NA	NA	NA	neither	NA	NA	up	NA	NA	neither	up	NA	NA	neither
DDO	NA	NA	NA	neither	NA	down	NA	neither	neither	NA	up	neither	neither	NA
DDT	NA	neither	NA	NA	neither	NA	neither	down	NA	NA	NA	NA	NA	NA
DDX20	NA	NA	NA	neither	NA	NA	down	neither	NA	NA	down	NA	neither	NA
DDX21	NA	NA	NA	NA	neither	NA	NA	up	NA	NA	NA	neither	NA	NA
DDX25	NA	NA	neither	neither	neither	neither	neither	neither	neither	NA	neither	neither	up	neither
DDX31	NA	neither	NA	neither	neither	NA	NA	NA	NA	NA	NA	NA	NA	up
DDX39BP1	NA	neither	NA	NA	NA	neither	up	neither	up	neither	NA	NA	neither	NA
DDX39BP2	NA	NA	neither	NA	NA	neither	up	neither	up	neither	NA	NA	neither	NA
DDX3YP3	NA	NA	up	neither	neither	neither	neither	neither	neither	neither	neither	neither	neither	neither
DDX58	NA	NA	NA	NA	down	neither	NA	neither	down	neither	NA	neither	neither	NA
DDX60L	NA	NA	neither	NA	down	NA	NA	neither	down	neither	NA	neither	NA	NA
DEFB107B	NA	down	NA	NA	NA	neither	neither	neither	NA	NA	NA	neither	neither	NA
DENND3	NA	NA	NA	NA	NA	NA	neither	NA	NA	up	NA	neither	down	NA
DEPTOR	NA	NA	NA	NA	NA	NA	NA	up	up	NA	NA	NA	neither	NA
DES	NA	neither	NA	NA	NA	up	NA	NA	NA	up	NA	down	down	neither
DFNA5	NA	NA	NA	NA	NA	NA	neither	neither	up	NA	neither	NA	neither	neither
DFNB31	NA	NA	NA	NA	NA	NA	up	up	neither	NA	NA	NA	up	NA
DGKA	NA	NA	NA	down	down	NA	neither	neither	NA	NA	neither	NA	NA	neither
DGKB	NA	NA	NA	neither	down	neither	neither	NA	down	neither	NA	NA	neither	NA
DGKG	NA	neither	NA	neither	neither	NA	NA	neither	down	NA	NA	NA	NA	NA
DHCR24	NA	NA	up	neither	neither	NA	down	down	NA	down	NA	NA	up	NA
DHCR7	NA	NA	NA	neither	neither	NA	NA	down	NA	NA	NA	NA	up	NA
DHFRL1	NA	NA	NA	NA	NA	neither	NA	neither	NA	NA	NA	up	NA	neither
DHFRP1	NA	NA	NA	NA	NA	NA	down	NA	neither	NA	down	NA	neither	NA
DHRS9	NA	neither	NA	neither	neither	NA	neither	neither	neither	down	NA	NA	up	NA
DIAPH3	NA	NA	NA	down	down	NA	down	NA	up	up	NA	down	down	NA
DIEXF	NA	NA	neither	neither	NA	neither	NA	NA	neither	NA	NA	NA	NA	up
DIO2	NA	NA	NA	NA	up	up	neither	up	up	up	NA	neither	NA	NA
DIP2A	NA	NA	NA	NA	neither	neither	neither	up	neither	NA	neither	neither	neither	NA
DIP2C	NA	NA	NA	neither	NA	NA	NA	NA	NA	NA	up	neither	NA	NA
DIRAS1	NA	down	NA	neither	NA	NA	NA	NA	NA	NA	up	up	NA	down
DISP2	NA	NA	NA	neither	NA	down	neither	NA	NA	down	down	neither	NA	up
DKFZP779J2370	NA	NA	NA	NA	up	neither	NA	NA	NA	neither	NA	neither	neither	neither
DKK1	NA	NA	down	NA	neither	NA	NA	neither	down	NA	NA	up	NA	neither
DKK2	NA	NA	NA	down	down	up	NA	NA	down	up	NA	NA	down	NA
DLC1	NA	NA	NA	down	NA	neither	neither	NA	NA	NA	NA	NA	NA	NA
DLG1	NA	NA	neither	NA	neither	neither	NA	neither	NA	neither	NA	NA	neither	down
DLG1-AS1	NA	NA	NA	neither	neither	neither	down	neither	NA	neither	NA	NA	neither	NA
DLG4	NA	NA	NA	NA	NA	NA	up	NA	neither	NA	up	neither	neither	NA
DLL4	NA	NA	NA	neither	neither	neither	neither	neither	neither	neither	down	neither	NA	up
DLX1	NA	NA	NA	neither	neither	down	NA	neither	neither	down	NA	neither	NA	NA
DMBT1	NA	NA	NA	neither	neither	neither	NA	neither	NA	NA	down	NA	up	up
DMD	NA	NA	NA	down	NA	NA	neither	NA	neither	NA	neither	NA	NA	neither
DMKN	NA	NA	NA	up	up	neither	neither	down	NA	NA	neither	NA	up	neither
DMRTA1	NA	NA	NA	neither	NA	neither	up	NA	NA	neither	up	neither	neither	neither
DMTN	NA	NA	NA	NA	NA	down	neither	neither	neither	down	neither	neither	NA	neither
DNA2	NA	NA	NA	neither	neither	NA	down	neither	NA	NA	NA	neither	neither	NA
DNAH10	NA	neither	NA	neither	NA	NA	neither	up	NA	NA	NA	NA	neither	NA
DNAH11	NA	NA	NA	NA	NA	NA	up	down	NA	NA	NA	NA	NA	NA
DNAH5	NA	neither	NA	down	NA	NA	neither	NA	neither	neither	NA	NA	neither	NA
DNAH6	NA	NA	NA	down	NA	NA	neither	NA	NA	NA	neither	neither	neither	NA
DNAJA1P2	NA	up	NA	neither	neither	neither	neither	neither	neither	neither	neither	neither	neither	neither
DNAJB2	NA	NA	NA	NA	NA	NA	up	NA	NA	NA	NA	neither	NA	up
DNAJB4	NA	NA	NA	down	neither	NA	NA	neither	neither	NA	NA	neither	NA	neither
DNAJB5	NA	NA	NA	neither	neither	neither	neither	neither	up	neither	NA	NA	neither	NA
DNASE2	NA	NA	NA	up	NA	NA	neither	NA	NA	NA	NA	neither	up	NA
DNER	NA	NA	NA	NA	up	down	NA	neither	up	down	neither	NA	NA	neither
DNHD1	NA	neither	NA	neither	NA	neither	NA	up	neither	NA	NA	NA	NA	NA
DNM1P51	NA	neither	neither	neither	neither	NA	up	up	NA	NA	NA	NA	NA	NA
DNM3	NA	NA	neither	NA	NA	NA	up	neither	NA	NA	NA	NA	NA	NA
DNMT1	NA	neither	NA	NA	neither	NA	down	NA	neither	NA	NA	neither	neither	neither
DNMT3A	NA	NA	NA	NA	neither	NA	neither	NA	neither	NA	up	neither	neither	down
DOCK10	NA	up	NA	neither	NA	neither	NA	neither	NA	neither	NA	neither	NA	down
DOCK6	NA	NA	NA	NA	neither	neither	neither	neither	NA	neither	up	NA	neither	down
DOK3	NA	NA	NA	NA	NA	down	up	NA	down	NA	down	NA	neither	up
DOPEY2	NA	neither	NA	NA	down	NA	NA	NA	neither	NA	NA	down	NA	NA
DPP4	NA	NA	NA	up	up	neither	NA	down	up	NA	neither	up	up	neither
DPY19L2	NA	NA	NA	neither	NA	NA	NA	NA	NA	NA	neither	up	NA	NA
DPY19L3	NA	NA	NA	NA	NA	neither	NA	up	neither	neither	NA	NA	NA	NA
DPYD-IT1	NA	NA	NA	neither	NA	NA	NA	NA	neither	NA	up	NA	neither	NA
DPYSL5	NA	neither	NA	neither	neither	neither	down	neither	neither	NA	neither	neither	NA	down
DRD1	NA	neither	NA	down	neither	NA	neither	NA	NA	NA	neither	NA	NA	neither
DRD4	NA	NA	NA	neither	neither	NA	up	neither	neither	NA	up	neither	neither	neither
DSCAML1	NA	NA	NA	NA	neither	down	NA	neither	NA	down	neither	NA	NA	neither
DSCC1	NA	NA	NA	NA	NA	NA	down	NA	neither	NA	down	neither	NA	NA
DSG2	NA	NA	NA	NA	NA	up	NA	neither	up	up	NA	NA	neither	neither
DUOX1	NA	NA	NA	neither	NA	neither	up	neither	NA	NA	NA	neither	NA	up
DUSP15	NA	NA	NA	up	NA	NA	neither	NA	NA	down	neither	neither	NA	neither
DUSP22	NA	down	NA	neither	neither	neither	NA	neither	NA	neither	NA	neither	neither	NA
DUSP27	NA	NA	NA	neither	NA	neither	neither	neither	down	NA	neither	up	neither	neither
DUSP3	NA	NA	NA	neither	NA	NA	NA	NA	neither	NA	NA	neither	NA	up
DUSP8	NA	NA	neither	NA	NA	up	up	up	NA	up	neither	down	neither	NA
DUSP9	NA	NA	NA	neither	neither	neither	up	neither	neither	neither	up	neither	neither	neither
DUXAP10	NA	neither	NA	neither	NA	NA	neither	NA	NA	NA	NA	NA	neither	up
DUXAP8	NA	NA	NA	neither	NA	up	neither	NA	NA	up	NA	NA	neither	up
DYNC1I1	NA	NA	NA	down	NA	NA	NA	neither	NA	neither	up	NA	neither	NA
DYNC2LI1	NA	neither	NA	NA	neither	neither	NA	NA	neither	NA	up	neither	neither	NA
DYRK3	NA	NA	NA	neither	NA	up	NA	NA	NA	neither	NA	NA	up	NA
E2F2	NA	NA	NA	NA	NA	down	NA	NA	neither	down	down	NA	neither	NA
EAF2	NA	NA	NA	NA	neither	NA	neither	NA	NA	neither	down	NA	NA	up
EBF1	NA	NA	NA	neither	NA	up	NA	NA	NA	NA	NA	neither	neither	neither
EBF4	NA	NA	NA	NA	NA	neither	NA	NA	NA	NA	up	NA	NA	NA
EBI3	NA	NA	NA	down	NA	up	NA	neither	down	up	NA	up	NA	neither
EBP	NA	NA	NA	neither	neither	down	NA	down	down	down	down	up	NA	up
EDIL3	NA	NA	NA	down	NA	up	NA	NA	up	up	up	NA	NA	down
EDN1	NA	down	NA	down	down	down	NA	neither	down	NA	down	down	down	NA
EDNRA	NA	NA	NA	NA	neither	up	neither	NA	NA	up	NA	NA	NA	neither
EEF1A2	NA	neither	NA	neither	neither	down	NA	up	down	down	up	up	NA	NA
EEF1E1	NA	neither	NA	down	NA	neither	NA	neither	NA	NA	NA	neither	NA	NA
EEF1E1-BLOC1S5	NA	neither	neither	down	NA	neither	NA	neither	NA	NA	NA	neither	NA	NA
EEF2	NA	NA	NA	NA	neither	NA	neither	NA	neither	NA	up	neither	neither	NA
EEPD1	NA	NA	NA	NA	neither	NA	up	neither	neither	NA	NA	neither	neither	NA
EFCAB4A	NA	neither	NA	up	neither	NA	neither	NA	NA	NA	NA	NA	NA	NA
EFEMP2	NA	up	NA	neither	NA	neither	up	NA	neither	neither	up	NA	neither	NA
EFHD2	NA	NA	NA	NA	NA	NA	down	neither	neither	NA	NA	neither	neither	NA
EFNA1	NA	NA	NA	up	up	up	up	NA	up	up	up	neither	NA	neither
EFNA5	NA	down	NA	NA	neither	NA	neither	NA	NA	neither	neither	NA	NA	neither
EFNB3	NA	NA	NA	up	NA	NA	up	neither	NA	down	up	NA	NA	NA
EFR3B	NA	NA	NA	neither	neither	NA	neither	up	neither	down	neither	neither	up	NA
EGF	NA	NA	NA	NA	neither	NA	neither	neither	neither	NA	up	neither	NA	down
EGFL8	NA	NA	NA	NA	NA	up	NA	neither	neither	up	NA	NA	neither	neither
EGLN1	NA	neither	NA	NA	neither	NA	NA	neither	NA	NA	NA	NA	NA	up
EGLN3	NA	NA	NA	neither	neither	NA	up	neither	neither	NA	NA	neither	NA	up
EGR1	NA	NA	NA	NA	down	up	up	NA	down	up	up	NA	down	down
EGR2	NA	NA	NA	up	up	up	up	NA	up	NA	up	up	NA	NA
EGR3	NA	NA	NA	NA	neither	up	up	NA	neither	up	up	neither	NA	NA
EHD2	NA	NA	NA	NA	neither	up	up	NA	NA	up	up	neither	neither	down
EHD4	NA	down	NA	NA	down	NA	down	NA	neither	neither	NA	down	NA	neither
EID3	NA	NA	NA	neither	NA	neither	down	NA	NA	neither	NA	NA	neither	neither
EIF3E	NA	NA	neither	NA	NA	NA	NA	NA	neither	NA	up	NA	neither	NA
EIF3L	NA	NA	NA	NA	NA	neither	neither	NA	neither	neither	up	NA	neither	NA
EIF3LP1	NA	NA	up	neither	neither	neither	neither	neither	neither	neither	NA	neither	neither	NA
EIF4A3	NA	NA	up	NA	neither	NA	neither	NA	NA	NA	NA	NA	neither	NA
EIF4B	NA	NA	NA	NA	NA	NA	NA	neither	neither	neither	up	NA	NA	NA
EIF4BP3	NA	NA	neither	NA	NA	neither	NA	neither	neither	neither	up	NA	neither	NA
EIF4BP6	NA	NA	NA	NA	NA	NA	NA	NA	neither	neither	up	NA	NA	NA
EIF4BP7	NA	NA	NA	NA	NA	NA	NA	NA	neither	neither	up	NA	NA	NA
EIF4EBP3	NA	NA	NA	up	NA	NA	neither	neither	neither	NA	NA	NA	neither	NA
EIF5A	NA	NA	up	neither	NA	NA	NA	NA	NA	neither	NA	neither	neither	neither
EIF5A2	NA	up	NA	NA	neither	neither	NA	neither	neither	neither	NA	NA	neither	NA
ELAVL3	NA	NA	NA	neither	neither	NA	up	NA	neither	down	NA	neither	NA	NA
ELF1	NA	NA	NA	neither	NA	neither	neither	up	neither	NA	NA	NA	NA	NA
ELFN1	NA	NA	NA	NA	neither	down	neither	NA	down	down	NA	up	NA	NA
ELFN2	NA	NA	NA	NA	neither	NA	NA	NA	neither	NA	NA	neither	NA	down
ELL	NA	NA	NA	NA	NA	up	NA	NA	neither	NA	NA	NA	neither	NA
ELL2	NA	down	NA	NA	NA	up	neither	neither	NA	up	NA	NA	NA	NA
ELOVL5	NA	neither	NA	neither	NA	neither	NA	neither	NA	neither	NA	neither	neither	down
ELOVL6	NA	NA	NA	NA	NA	NA	down	NA	NA	NA	neither	NA	neither	down
ELOVL7	NA	NA	NA	NA	up	up	NA	NA	up	NA	NA	neither	NA	neither
EMC6	NA	NA	up	neither	neither	neither	NA	NA	neither	NA	NA	neither	NA	neither
EMID1	NA	NA	NA	up	NA	down	NA	up	NA	NA	neither	neither	neither	neither
EMILIN1	NA	NA	neither	up	NA	neither	neither	NA	up	neither	NA	NA	neither	NA
EML1	NA	NA	NA	neither	NA	NA	NA	NA	neither	down	up	NA	NA	down
EML2	NA	NA	NA	neither	NA	NA	NA	neither	neither	neither	up	NA	neither	down
EMP1	NA	NA	NA	NA	neither	neither	neither	NA	neither	neither	down	neither	neither	up
EMR1	NA	NA	NA	NA	neither	up	neither	neither	neither	up	neither	neither	NA	neither
EMR2	NA	NA	NA	neither	neither	NA	neither	NA	down	NA	neither	up	NA	neither
EMR3	NA	NA	NA	NA	neither	NA	neither	NA	NA	up	NA	NA	NA	NA
EMR4P	NA	NA	NA	neither	neither	NA	neither	neither	neither	NA	NA	neither	down	NA
ENHO	NA	neither	NA	neither	neither	NA	neither	down	neither	NA	NA	neither	NA	NA
ENO1P1	NA	neither	up	NA	NA	neither	neither	NA	NA	NA	neither	neither	NA	neither
ENO1P4	NA	NA	up	NA	neither	neither	NA	neither	neither	NA	down	NA	NA	NA
ENO2	NA	NA	up	neither	neither	neither	up	NA	NA	NA	neither	neither	up	up
ENOX1	NA	NA	NA	NA	NA	NA	down	neither	NA	NA	NA	up	neither	NA
ENPP1	NA	NA	NA	NA	NA	up	down	down	NA	NA	NA	NA	neither	NA
ENPP4	NA	down	up	down	NA	neither	NA	neither	NA	NA	neither	neither	NA	neither
ENPP7P2	NA	down	NA	neither	neither	NA	NA	neither	neither	NA	NA	neither	NA	up
ENPP7P4	NA	NA	NA	NA	down	NA	NA	neither	NA	neither	NA	down	NA	neither
ENTPD1	NA	neither	NA	NA	neither	neither	NA	NA	NA	NA	down	down	NA	NA
EPB41	NA	neither	NA	NA	up	neither	neither	NA	NA	NA	NA	NA	neither	NA
EPB41L1	NA	neither	NA	NA	up	neither	NA	NA	NA	NA	neither	NA	NA	NA
EPHA3	NA	neither	NA	neither	neither	NA	neither	NA	neither	neither	up	neither	neither	down
EPHB3	NA	NA	neither	neither	neither	down	up	neither	NA	down	NA	NA	NA	NA
EPHX1	NA	NA	NA	up	up	neither	neither	NA	neither	neither	neither	up	neither	NA
EPOR	NA	NA	NA	up	NA	neither	NA	NA	neither	NA	neither	NA	NA	NA
EPSTI1	NA	NA	NA	neither	down	NA	NA	neither	NA	NA	NA	NA	NA	down
ERAP2	NA	up	neither	neither	NA	neither	neither	NA	NA	neither	NA	NA	neither	NA
ERCC6	NA	neither	NA	down	neither	up	neither	NA	NA	up	NA	NA	NA	NA
ERCC6-PGBD3	NA	NA	NA	down	NA	up	neither	neither	NA	up	NA	NA	NA	NA
ERCC6L	NA	NA	NA	neither	NA	NA	down	NA	NA	NA	NA	down	neither	neither
ERGIC1	NA	NA	NA	NA	neither	neither	NA	neither	neither	NA	up	NA	NA	NA
ERO1L	NA	NA	NA	NA	neither	neither	up	down	NA	NA	NA	NA	NA	up
ERRFI1	NA	NA	NA	NA	NA	up	up	up	up	up	NA	down	NA	NA
ERV3-1	NA	NA	neither	neither	NA	NA	NA	up	NA	NA	NA	neither	neither	NA
ERVK13-1	NA	NA	NA	NA	neither	neither	neither	up	NA	neither	NA	NA	neither	NA
ESM1	NA	neither	NA	NA	NA	NA	neither	neither	neither	down	neither	NA	up	NA
ESPNP	NA	neither	NA	NA	neither	neither	up	neither	NA	NA	NA	NA	up	up
ESR2	NA	NA	NA	NA	NA	NA	NA	neither	NA	NA	up	neither	NA	down
ESYT2	NA	neither	NA	NA	neither	up	NA	neither	NA	NA	NA	NA	NA	neither
ETF1P1	NA	NA	NA	NA	NA	neither	up	neither	up	neither	NA	NA	neither	NA
ETS2	NA	down	neither	NA	NA	up	NA	up	up	up	NA	down	NA	neither
ETV5	NA	NA	NA	NA	neither	NA	NA	neither	down	NA	neither	NA	NA	NA
EVC	NA	NA	NA	NA	NA	neither	NA	up	NA	NA	NA	NA	NA	NA
EVC2	NA	NA	NA	up	up	NA	neither	NA	up	neither	neither	neither	NA	neither
EXOC4	NA	NA	neither	neither	NA	neither	NA	NA	neither	neither	up	NA	neither	down
EXOSC7	NA	NA	NA	neither	NA	up	neither	neither	NA	NA	neither	up	neither	neither
EXT1	NA	NA	NA	NA	NA	NA	neither	NA	neither	up	neither	NA	NA	neither
EXTL1	NA	neither	NA	down	NA	neither	up	NA	NA	NA	up	NA	neither	neither
EYA2	NA	neither	NA	NA	NA	NA	NA	up	neither	neither	NA	NA	NA	NA
EZR	NA	NA	NA	neither	NA	neither	down	NA	neither	neither	NA	NA	neither	neither
F13A1	NA	NA	NA	neither	neither	up	NA	down	down	up	neither	up	NA	NA
FABP5	NA	down	up	up	NA	down	neither	down	NA	NA	neither	NA	NA	neither
FABP5P1	NA	down	up	up	NA	NA	neither	down	neither	NA	neither	NA	NA	neither
FABP5P11	NA	down	up	neither	neither	NA	neither	neither	neither	neither	neither	neither	NA	neither
FABP5P2	NA	down	up	NA	neither	NA	neither	NA	neither	NA	neither	NA	neither	neither
FABP5P7	NA	down	up	up	NA	down	neither	down	NA	NA	NA	NA	NA	NA
FADS1	NA	neither	NA	up	NA	NA	down	NA	NA	NA	NA	up	up	neither
FADS3	NA	NA	NA	NA	NA	NA	NA	neither	NA	NA	neither	down	NA	NA
FAIM2	NA	NA	NA	up	NA	NA	neither	up	neither	down	up	NA	NA	down
FAIM3	NA	neither	NA	neither	up	NA	NA	NA	NA	neither	NA	NA	NA	NA
FAM101B	NA	NA	NA	neither	NA	neither	neither	NA	up	NA	neither	down	down	neither
FAM105A	NA	NA	NA	neither	NA	NA	NA	neither	NA	neither	NA	NA	NA	up
FAM107B	NA	NA	NA	NA	neither	NA	NA	up	NA	neither	down	NA	neither	NA
FAM109B	NA	neither	NA	neither	NA	neither	neither	NA	NA	NA	neither	down	NA	neither
FAM111B	NA	NA	NA	neither	down	down	down	down	neither	NA	down	down	NA	up
FAM114A1	NA	NA	neither	NA	neither	NA	neither	neither	neither	NA	up	neither	NA	NA
FAM115D	NA	NA	neither	NA	NA	NA	up	NA	NA	NA	NA	NA	up	up
FAM118A	NA	NA	NA	NA	NA	neither	NA	NA	up	neither	neither	NA	neither	neither
FAM124A	NA	NA	NA	up	up	NA	neither	NA	neither	neither	neither	up	NA	neither
FAM127A	NA	neither	NA	neither	NA	neither	NA	down	NA	neither	NA	neither	neither	NA
FAM129A	NA	NA	NA	NA	neither	neither	NA	neither	up	NA	NA	down	NA	down
FAM132A	NA	neither	NA	NA	neither	NA	up	neither	neither	neither	NA	neither	NA	neither
FAM134B	NA	NA	NA	NA	up	neither	NA	NA	neither	NA	up	up	up	NA
FAM135B	NA	NA	NA	neither	neither	neither	NA	up	neither	NA	neither	neither	up	NA
FAM13A-AS1	NA	down	NA	neither	NA	NA	up	NA	neither	NA	neither	NA	neither	up
[truncated: 8,261 more rows]

## Sheet: Genesets
3D-GMH	GSC	Mechanosensing
AL590369.1	AL590369.1	ACTB
MSX1	MSX1	ACTG1
PTGDS	PTGDS	ACTN1
RP11-99J16_A.2	RP11-99J16_A.2	ACTN4
ABCA4	AC068057.1	AKT2
ABCA8	ACSL3	AKT3
ABCA9	ADCYAP1R1	ARHGAP11A
ABCA9-AS1	AFF2	ARHGAP11B
ABCG1	ANKEF1	ARHGAP12
AC007271.3	AP000473.5	ARHGAP15
AC007750.5	AQP4	ARHGAP17
AC013268.5	ARHGEF26-AS1	ARHGAP18
AC013271.3	ASCL1	ARHGAP20
AC013474.4	BCAN	ARHGAP25
AC073072.5	BEST3	ARHGAP27
AC079210.1	BMP7	ARHGAP29
AC104695.3	C21orf49	ARHGAP30
AC112229.4	C21orf62	ARHGAP31
AC112229.7	C3AR1	ARHGAP32
AC131056.3	CA2	ARHGAP36
AC144831.1	CADM2	ARHGAP9
ACKR3	CCND2	ARHGDIB
ADAM12	CDH7	ARHGDIG
ADCY5	CDKN1A	ARHGEF19
ADH1B	CHRNA9	ARHGEF4
AGT	CRISPLD1	ARHGEF7
AKR1C1	CTC-210G5.1	ARHGEF9
AKR1C2	CTD-2353F22.1	BCAR1
AKR1C3	CUZD1	BGN
AL137026.1	DCX	BIRC2
AL645922.1	DDIT4L	BUB1B
ANGPTL2	DDN	CAV2
AP000349.1	DLL3	CDC42
AP001615.9	DMRTA2	CDK5R1
ARHGAP28	DSCAM	CDK6
ARMC9	EDA2R	COL14A1
ARRDC3	EDN3	COL15A1
ARSE	EDNRB	COL1A1
ARSG	ELAVL4	COL1A2
ASAH1	ERMN	COL22A1
ATF3	FABP7	COL3A1
ATP1A2	FABP7P1	COL4A1
ATP2B1	FABP7P2	COL4A2
AVPI1	FAM24B	COL4A6
BAG1	FAM49A	COL5A1
BCL2L11	FGFBP3	COL5A2
BCL3	FOS	COL6A1
BCL6	FRMD4B	COL6A2
BCL7A	FXYD6	COL6A3
BDKRB2	GABRA2	COL8A2
BHLHE41	GABRA4	COL9A3
BHMT2	GAP43	CRK
BMF	GLUL	CRKL
BNC2	GPM6A	CTNNA1
BTG2	GPM6B	CTNNA3
C16orf89	GPR37L1	CTNNAL1
C1orf115	GRIA4	CTNNB1
C1orf132	HEPACAM	CTSB
C1QTNF1	HEPN1	DCTN1
C1QTNF1-AS1	HEY1	DCTN3
C1R	HIST2H2BA	DCTN5
C1RL	HLA-J	DCTN6
C1RL-AS1	HMGCS1	DIAPH1
C1S	HOXA13	EGF
C2	ID4	ELK1
C2CD4A	IFI44L	ELN
C2CD4B	IGFBPL1	EMILIN2
C3	INSM1	ERBB2
C4A	ITGA7	FGR
C4A-AS1	KB-1107E3.1	FLNA
C4B	KB-1460A1.5	FLNC
C4B-AS1	KCNA2	FN1
CA11	KCND3	FYN
CA12	KCNJ16	HAPLN1
CCDC152	KCTD12	HAS2
CCL20	LIPG	HGF
CCR7	LRRTM2	ILK
CD55	MAP2	ITGA1
CDKN1B	MEGF10	ITGA2
CDKN1C	MEOX2	ITGA2B
CDX1	MLC1	ITGA3
CEBPB	MSMO1	ITGA4
CEBPD	MYO16	ITGA5
CFB	NCALD	ITGA6
CFH	NDP-AS1	ITGA7
CFHR1	NEUROD1	ITGAL
CFHR2	NFIA	ITGAM
CFHR3	NLGN1	ITGAV
CH25H	NOVA1-AS1	ITGB1
CHMP1B	NRN1	ITGB2
CHRFAM7A	OLIG1	ITGB3
CHRNA7	OLIG2	ITGB3BP
CLCA2	PCDH17	ITGB4
CLDN5	PCDH20	ITGB7
CLK1	PCDH9-AS1	ITGB8
COL14A1	PCDHB7	JUN
COL15A1	PCDHGA1	LAMA2
COL4A4	PCDHGA10	LAMB1
COL6A3	PCDHGA11	LAMB2L
CP	PCDHGA12	LAMB4
CPE	PCDHGA2	LAMC1
CPVL	PCDHGA3	LMNA
CPZ	PCDHGA4	LMNB2
CRISPLD2	PCDHGA5	LOX
CSGALNACT1	PCDHGA6	LOXL1
CTB-113D17.1	PCDHGA7	LOXL2
CTD-2206N4.4	PCDHGA8	LOXL4
CTD-2369P2.8	PCDHGA9	LTBP1
CTSF	PCDHGB1	LTBP2
CTSK	PCDHGB3	MAPK10
CX3CL1	PCDHGB4	MAPK3
CXCL1	PCDHGB6	MAPK8
CXCL12	PCDHGB7	MAPK9
CXCL2	PCDHGC3	MYL12A
CXCL3	PHYHIPL	MYL12B
CXCL5	PIFO	MYL3
CXCL6	POSTN	MYL4
CXCR4	PPP1R1C	MYLIP
CYGB	PPP2R2B	MYLK3
CYP1B1	PROX1	PAK4
CYP1B1-AS1	PTN	PAK7
CYP21A1P	PTPRO	PARVA
DCDC2	PTPRZ1	PARVB
DDIT4	RAP1GAP	PARVG
DMKN	RFTN2	PDGFA
DPP4	RFX3	PDGFD
DUSP4	RFX4	PDGFRB
EFEMP1	RGR	PGF
EFNA1	RGS17	PIK3C2G
EGR2	RND2	PIK3C3
ELOVL7	RP1-153G14.4	PIK3CD
EPAS1	RP11-2E17.1	PIK3CG
EPHX1	RP11-323I1.1	PIK3IP1
EREG	RP11-63H19.2	PIK3R1
EVC2	RP11-80H8.4	PIK3R2
FAM102A	RRAGD	PIK3R3
FAM124A	RSPH4A	PIK3R5
FAM20A	S100B	PLOD1
FAM43A	SAMD12	PLOD2
FAM65C	SCD5	PLOD3
FAP	SEC11C	POSTN
FBLN1	SEZ6L	PPP1CA
FBLN2	SHC3	PPP1CB
FBXO31	SLC1A2	PPP1R12B
FGF7	SLC1A3	PRKCA
FGFR2	SLITRK3	PRKCB
FLRT2	SNCAIP	PTEN
FMOD	SNRK-AS1	PTK2B
FOSL2	SORL1	PTK6
FOXF2	SPARCL1	PXN
FOXQ1	SPRY1	RAC2
FRAT1	ST3GAL6-AS1	RAC3
FRAT2	STAU2-AS1	RACGAP1
FRMD8	SULF2	RACGAP1P
G0S2	SYT4	RAP1A
GABARAPL1	SYT6	RAP1B
GCH1	TAGLN3	RAP2A
GDF15	TLE3	RAP2B
GGT5	TMEM132B	RAPGEF2
GNAL	TMEM170B	RAPGEF3
GPR78	TNFRSF21	RAPGEF4
GPRC5C	TOX3	RAPGEFL1
GRASP	TRDC	ROCK1
GXYLT2	TRIM9	S100A13
GYPC	TSPAN7	S100A4
HEXA	TUBA1A	S100A6
HIVEP2	VIT	S100A9
HLA-A	VSNL1	SHC1
HOOK2	ZEB2-AS1	SHC2
HS3ST2	ZMAT3	SOS2
HS3ST3B1		SPARC
HSD11B1		SPOCK1
HTR2B		SPP1
HTRA1		SRC
ICAM1		TGFB1
ICOSLG		TGFB1I1
ID2		TGFB2
IER3		TGFBR1
IER5L		TGFBRAP1
IFITM1		THBS1
IFITM2		THBS3
IGFBP1		THBS4
IGFBP4		TLN1
IGFN1		TNC
IL11		TNK2
IL15RA		TXK
IL1B		VASP
IL1R1		VAV1
IL1RL2		VAV3
IL36B		VCL
IL6		VEGFA
IL6R		VTN
IL8		VWF
IQCD		YAP1
IRAK2		ZYX
IRF1
IRF4
ISLR
ITPKB
ITPRIP
JARID2
JHDM1D
JUNB
JUND
KBTBD11
KCNE4
KCNK15
KCNK3
KDM6B
KLHL15
KLHL21
KSR1
KYNU
LAMC3
LCNL1
LGALS3
LIF
LINC00473
LINC00924
LITAF
LSMEM1
LUCAT1
LURAP1L
MAFF
MANBA
MAP3K8
MBP
MEDAG
MFAP4
MINOS1-NBL1
MIR146A
MIR3189
MMP11
MN1
MPZ
MS4A14
MS4A6E
MS4A7
MSC
MTUS1
MXI1
MYLIP
NAMPT
NAMPTL
NANOS1
NBL1
NDRG1
NFATC4
NFE2L2
NFIL3
NFKBIA
NFKBID
NINJ1
NKG2-E
NKX3-1
NNMT
NPTX1
NR4A1
NR4A2
NR4A3
NRG2
OAF
PALMD
PAMR1
PANX2
PCBP3
PDE1A
PDE4B
PDE7B
PDGFA
PF4V1
PFKFB3
PHF15
PHLDA1
PIEZO2
PIM3
PKDCC
PLA2G6
PLEKHF1
PLTP
PLXDC1
PNRC1
POLR2A
PPAP2B
PRCD
PRDM8
PRED62
PROSER2
PROSER2-AS1
PTGES
PTGFR
PTGS2
PTK7
RALGPS1
RASD1
RASSF5
RDH10
REL
RFTN1
RGMA
RGS1
RGS2
RHOU
RIPK4
RMDN2
RMDN2-AS1
RN7SL512P
RNF24
RNU6-786P
RNU7-18P
ROR2
RORA
RP1-28O10.1
RP1-67K17.3
RP11-1100L3.8
RP11-1113L8.1
RP11-118B18.1
RP11-127L20.5
RP11-19P22.8
RP11-20I20.4
RP11-211G3.3
RP11-21L23.2
RP11-247A12.2
RP11-247A12.8
RP11-262D11.2
RP11-290L1.3
RP11-356I2.4
RP11-367F23.2
RP11-373L24.1
RP11-3L8.3
RP11-404P21.8
RP11-434I12.2
RP11-442H21.2
RP11-445H22.4
RP11-459E5.1
RP11-499O7.4
RP11-499O7.7
RP11-521C20.3
RP11-523O18.1
RP11-52J3.2
RP11-52J3.3
RP11-64D24.2
RP11-665J16.1
RP11-69E11.4
RP11-713P17.3
RP11-78A19.3
RP11-81B10.2
RP13-1039J1.4
RP13-143G15.4
RP3-403L10.2
RP3-437C15.1
RP4-607J23.2
RP4-773N10.6
RP5-1107A17.4
RSPO3
RUNX1
SASH1
SAT1
SCG2
SDK2
SECTM1
SEPP1
SERPING1
SH3BP5
SH3BP5-AS1
SH3PXD2B
SHC2
SHISA2
SIK2
SLC16A6
SLC16A6P1
SLC19A2
SLC19A3
SLC2A12
SLC40A1
SLC43A2
SLC47A1
SLC7A2
SLCO4A1
SMOC2
SMTNL2
SNAI1
SNX9
SOD2
SOX4
SPON2
SPSB1
SQSTM1
ST3GAL1
ST8SIA2
STARD10
STC1
STK19P
TAC1
TBC1D8
TBX3
TCN2
TENM2
TEX26-AS1
TFAP2A
TFAP2A-AS1
TFRC
TGIF1
THBD
THBS2
TIPARP
TNFAIP3
TNFAIP6
TNS4
TPCN1
TSKU
UBE2D3P3
UBL4B
UNC5B
VCAM1
VMO1
VSTM4
WISP1
WISP2
WTAP
XXbac-BPG252P9.10
XXyac-YX65C7_A.2
ZBTB21
ZC3H12A
ZFP36L1
ZHX2
ZIC1
ZIC2
ZIC5
ZNF295-AS1
ZNF331
ZNF521
ZNF703

## Sheet: Lit. search for mech_ECM genes
Literature search for mechanosensing genes and ECM related genes
1. Xiong GF, Xu R. Function of cancer cell-derived extracellular matrix in tumor progression. Journal of Cancer Metastasis and Treatment. 2016 Sep 18;2:357-64.
2. Nallanthighal S, Heiserman JP, Cheon DJ. The role of the extracellular matrix in cancer stemness. Frontiers in cell and developmental biology. 2019 Jul 5;7:86.
3. Müller PM, Rademacher J, Bagshaw RD, Wortmann C, Barth C, van Unen J, Alp KM, Giudice G, Eccles RL, Heinrich LE, Pascual-Vargas P. Systems analysis of RhoGEF and RhoGAP regulatory proteins reveals spatially organized RAC1 signalling from integrin adhesions. Nature cell biology. 2020 Apr;22(4):498-511.
4. Amin E, Jaiswal M, Derewenda U, Reis K, Nouri K, Koessmeier KT, Aspenström P, Somlyo AV, Dvorsky R, Ahmadian MR. Deciphering the molecular and functional basis of RhoGAP family proteins: A systematic approach towards selective inactivation of Rho family proteins. The Journal of biological chemistry. 2016 Oct 1.
5. Winkler J, Abisoye-Ogunniyan A, Metcalf KJ, Werb Z. Concepts of extracellular matrix remodelling in tumour progression and metastasis. Nature communications. 2020 Oct 9;11(1):1-9.
