# Supplementary material for: Gelatin methacrylate hydrogels culture model for glioblastoma cells enriches for mesenchymal-like state and models interactions with immune cells
Source: Sci Rep. 2021 Sep 6;11:17727. doi: 10.1038/s41598-021-97059-z (PMC8421368; doi:10.1038/s41598-021-97059-z)
Supplement: Supplementary file 4 — Supplementary Information 4. [file 41598_2021_97059_MOESM4_ESM.xlsx]

## Sheet: Neftel genesets
Neftel meta-modules genesets used for SSGSEA
OPC	NPC1	NPC2	AC	MES2	MES1	CC
PLP1	SOX4	RND3	CST3	DDIT3	VIM	TOP2A
ALCAM	DCX	SOX11	GFAP	ENO2	ANXA1	BIRC5
OLIG1	CD24	BCX	S100B	VIM	ANXA2	TIMELESS
OMG	DLL3	CD24	HOPX	ADM	CHI3L1	RRM2
PLLP	SOX11	STMN4	SLC1A3	LDHA	CD44	KIF15
		STMN2	MLC1	HILPDA		CDK1
		DLX5				CDC6
		DLX6-AS1				CCNE2
						BUB1
						AURKB
						ATAD2
