# Supplementary material for: Gelatin methacrylate hydrogels culture model for glioblastoma cells enriches for mesenchymal-like state and models interactions with immune cells
Source: Sci Rep. 2021 Sep 6;11:17727. doi: 10.1038/s41598-021-97059-z (PMC8421368; doi:10.1038/s41598-021-97059-z)
Supplement: Supplementary file 5 — Supplementary Information 5. [file 41598_2021_97059_MOESM5_ESM.xlsx]

## Sheet: TCGA_survival
sampleID	IDHmut_1p19qcodeletion	Event	Delay	GSC_ssgsea	3D_ssgsea	GSC_Class	3D_Class	Combined	Class
TCGA_HT_A619	IDHmut-codel	0	651	0.354466	0.288722	low	low	low_low	GSC low_3D low
TCGA_E1_5304	IDHmut-non-codel	1	1251	0.348713	0.292579	low	low	low_low	GSC low_3D low
TCGA_P5_A72Z	IDHmut-codel	0	354	0.343001	0.293546	low	low	low_low	GSC low_3D low
TCGA_DU_6410	IDHmut-codel	0	242	0.369286	0.295776	high	low	high_low	GSC high_3D low
TCGA_S9_A7J0	IDHmut-non-codel	0	609	0.365449	0.297195	low	low	low_low	GSC low_3D low
TCGA_DU_7304	IDHmut-non-codel	1	709	0.330179	0.297617	low	low	low_low	GSC low_3D low
TCGA_S9_A6TY	IDHmut-codel	0	1076	0.366384	0.298624	low	low	low_low	GSC low_3D low
TCGA_HT_7606	IDHmut-non-codel	0	526	0.365922	0.299512	low	low	low_low	GSC low_3D low
TCGA_VM_A8CB	IDHmut-codel	0	3	0.353682	0.300305	low	low	low_low	GSC low_3D low
TCGA_DU_A6S8	IDHmut-codel	0	678	0.362229	0.30036	low	low	low_low	GSC low_3D low
TCGA_VV_A86M	IDHmut-non-codel	0	487	0.348628	0.300435	low	low	low_low	GSC low_3D low
TCGA_DU_7008	IDHmut-non-codel	0	4752	0.372527	0.301926	high	low	high_low	GSC high_3D low
TCGA_F6_A8O3	IDHmut-codel	0	7	0.369896	0.301988	high	low	high_low	GSC high_3D low
TCGA_DU_A5TW	IDHmut-non-codel	0	760	0.357789	0.302151	low	low	low_low	GSC low_3D low
TCGA_S9_A7QW	IDHmut-non-codel	0	458	0.368612	0.302169	high	low	high_low	GSC high_3D low
TCGA_S9_A6UB	IDHmut-codel	0	3761	0.372158	0.302713	high	low	high_low	GSC high_3D low
TCGA_QH_A6X4	IDHmut-codel	0	442	0.363531	0.302857	low	low	low_low	GSC low_3D low
TCGA_DB_A64W	IDHmut-codel	1	438	0.371656	0.303859	high	low	high_low	GSC high_3D low
TCGA_TM_A7CA	IDHmut-non-codel	0	1058	0.375541	0.304119	high	low	high_low	GSC high_3D low
TCGA_TM_A84M	IDHmut-codel	0	754	0.372041	0.304219	high	low	high_low	GSC high_3D low
TCGA_HT_7692	IDHmut-codel	0	90	0.365877	0.304409	low	low	low_low	GSC low_3D low
TCGA_FG_A6IZ	IDHmut-codel	0	457	0.350731	0.304705	low	low	low_low	GSC low_3D low
TCGA_06_0129	IDHmut-non-codel	1	1024	0.360714	0.304718	low	low	low_low	GSC low_3D low
TCGA_TM_A84I	IDHmut-non-codel	0	854	0.363724	0.305035	low	low	low_low	GSC low_3D low
TCGA_TM_A84G	IDHmut-codel	0	1236	0.370657	0.30515	high	low	high_low	GSC high_3D low
TCGA_EZ_7264	IDHmut-codel	0	1201	0.371219	0.305167	high	low	high_low	GSC high_3D low
TCGA_TM_A84H	IDHmut-non-codel	0	926	0.361438	0.305175	low	low	low_low	GSC low_3D low
TCGA_P5_A5F0	IDHmut-codel	0	287	0.377578	0.305221	high	low	high_low	GSC high_3D low
TCGA_DU_6393	IDHmut-codel	1	1585	0.369253	0.305264	high	low	high_low	GSC high_3D low
TCGA_R8_A73M	IDHmut-codel	0	1806	0.367943	0.305382	high	low	high_low	GSC high_3D low
TCGA_S9_A6WH	IDHmut-codel	0	1173	0.359871	0.305676	low	low	low_low	GSC low_3D low
TCGA_S9_A7QX	IDHmut-non-codel	0	564	0.36097	0.305761	low	low	low_low	GSC low_3D low
TCGA_TM_A7C5	IDHmut-codel	0	1500	0.371675	0.305782	high	low	high_low	GSC high_3D low
TCGA_19_1390	GBM_wt	1	772	0.360286	0.306259	low	low	low_low	GSC low_3D low
TCGA_DU_A7TB	LGG_wt	0	1567	0.361874	0.306507	low	low	low_low	GSC low_3D low
TCGA_HT_7873	IDHmut-non-codel	0	718	0.361992	0.306543	low	low	low_low	GSC low_3D low
TCGA_DU_7294	IDHmut-codel	0	2869	0.378575	0.306633	high	low	high_low	GSC high_3D low
TCGA_QH_A6X9	IDHmut-non-codel	0	58	0.376376	0.306636	high	low	high_low	GSC high_3D low
TCGA_CS_5394	IDHmut-non-codel	0	8	0.370146	0.306678	high	low	high_low	GSC high_3D low
TCGA_TM_A7C4	IDHmut-non-codel	0	1470	0.379937	0.306692	high	low	high_low	GSC high_3D low
TCGA_TM_A84T	IDHmut-non-codel	0	724	0.363685	0.307043	low	low	low_low	GSC low_3D low
TCGA_DU_8168	IDHmut-codel	0	431	0.375902	0.307411	high	low	high_low	GSC high_3D low
TCGA_DB_A4XB	IDHmut-non-codel	0	919	0.3742	0.307497	high	low	high_low	GSC high_3D low
TCGA_HT_A5RB	IDHmut-non-codel	0	3	0.373506	0.30755	high	low	high_low	GSC high_3D low
TCGA_DH_A7UR	IDHmut-codel	0	1650	0.365706	0.307553	low	low	low_low	GSC low_3D low
TCGA_HT_8108	IDHmut-non-codel	0	76	0.371448	0.307586	high	low	high_low	GSC high_3D low
TCGA_HW_A5KL	IDHmut-non-codel	0	878	0.367329	0.307604	low	low	low_low	GSC low_3D low
TCGA_DH_5144	IDHmut-codel	0	748	0.373116	0.307653	high	low	high_low	GSC high_3D low
TCGA_CS_6668	IDHmut-codel	0	1519	0.371616	0.307772	high	low	high_low	GSC high_3D low
TCGA_QH_A870	IDHmut-non-codel	0	395	0.367997	0.307801	high	low	high_low	GSC high_3D low
TCGA_QH_A6CZ	IDHmut-codel	0	279	0.377526	0.307823	high	low	high_low	GSC high_3D low
TCGA_HW_7491	IDHmut-codel	0	2078	0.370006	0.30792	high	low	high_low	GSC high_3D low
TCGA_S9_A6WO	IDHmut-non-codel	0	566	0.361496	0.308252	low	low	low_low	GSC low_3D low
TCGA_DB_A4X9	IDHmut-non-codel	0	1412	0.373083	0.308318	high	low	high_low	GSC high_3D low
TCGA_TM_A84B	LGG_wt	1	758	0.381721	0.308419	high	low	high_low	GSC high_3D low
TCGA_P5_A72W	IDHmut-non-codel	0	317	0.350178	0.308475	low	low	low_low	GSC low_3D low
TCGA_HT_7884	IDHmut-non-codel	0	343	0.372544	0.308572	high	low	high_low	GSC high_3D low
TCGA_DU_5874	IDHmut-codel	0	461	0.371168	0.308576	high	low	high_low	GSC high_3D low
TCGA_S9_A7R8	IDHmut-non-codel	1	961	0.360221	0.308576	low	low	low_low	GSC low_3D low
TCGA_DB_A4XE	IDHmut-non-codel	0	1139	0.380169	0.308919	high	low	high_low	GSC high_3D low
TCGA_DH_A7UU	IDHmut-non-codel	0	417	0.360382	0.309076	low	low	low_low	GSC low_3D low
TCGA_DB_A64R	IDHmut-codel	0	955	0.371133	0.309105	high	low	high_low	GSC high_3D low
TCGA_CS_4943	IDHmut-non-codel	1	1106	0.370404	0.309148	high	low	high_low	GSC high_3D low
TCGA_DB_A64Q	IDHmut-codel	0	182	0.372392	0.309205	high	low	high_low	GSC high_3D low
TCGA_19_5960	GBM_wt	1	455	0.366676	0.309257	low	low	low_low	GSC low_3D low
TCGA_FG_A711	IDHmut-non-codel	1	1481	0.367136	0.309427	low	low	low_low	GSC low_3D low
TCGA_HT_7468	IDHmut-codel	0	203	0.376025	0.309511	high	low	high_low	GSC high_3D low
TCGA_DH_A7UV	IDHmut-non-codel	0	566	0.357146	0.30956	low	low	low_low	GSC low_3D low
TCGA_HW_8322	IDHmut-codel	0	758	0.373025	0.309603	high	low	high_low	GSC high_3D low
TCGA_P5_A5ET	IDHmut-codel	NA	NA	0.3698	0.309668	high	low	high_low	GSC high_3D low
TCGA_FG_A87N	IDHmut-non-codel	0	567	0.368159	0.309677	high	low	high_low	GSC high_3D low
TCGA_QH_A65Z	IDHmut-codel	0	427	0.378289	0.30972	high	low	high_low	GSC high_3D low
TCGA_HT_7604	IDHmut-non-codel	0	3725	0.367071	0.309797	low	low	low_low	GSC low_3D low
TCGA_DU_A6S7	IDHmut-non-codel	0	638	0.362371	0.30987	low	low	low_low	GSC low_3D low
TCGA_DU_8164	IDHmut-codel	0	651	0.384122	0.310181	high	low	high_low	GSC high_3D low
TCGA_P5_A5EV	IDHmut-non-codel	0	7	0.366313	0.310189	low	low	low_low	GSC low_3D low
TCGA_TM_A7CF	IDHmut-non-codel	0	1989	0.373767	0.310197	high	low	high_low	GSC high_3D low
TCGA_HT_7475	IDHmut-non-codel	0	530	0.369259	0.310205	high	low	high_low	GSC high_3D low
TCGA_DB_A4XG	IDHmut-codel	0	2219	0.375108	0.31028	high	low	high_low	GSC high_3D low
TCGA_TM_A84J	LGG_wt	0	735	0.373827	0.310331	high	low	high_low	GSC high_3D low
TCGA_CS_5390	IDHmut-codel	NA	NA	0.37797	0.310372	high	low	high_low	GSC high_3D low
TCGA_S9_A7IS	IDHmut-non-codel	1	241	0.356333	0.310441	low	low	low_low	GSC low_3D low
TCGA_S9_A7J2	IDHmut-codel	0	62	0.369337	0.310576	high	low	high_low	GSC high_3D low
TCGA_QH_A6X8	IDHmut-codel	0	509	0.370021	0.310617	high	low	high_low	GSC high_3D low
TCGA_HT_8012	IDHmut-codel	0	286	0.375759	0.310623	high	low	high_low	GSC high_3D low
TCGA_28_5220	GBM_wt	1	388	0.3456	0.310627	low	low	low_low	GSC low_3D low
TCGA_CS_6186	LGG_wt	1	538	0.353076	0.310685	low	low	low_low	GSC low_3D low
TCGA_DU_7009	IDHmut-codel	1	4695	0.380313	0.310714	high	low	high_low	GSC high_3D low
TCGA_DU_A6S6	IDHmut-codel	0	2893	0.373977	0.310741	high	low	high_low	GSC high_3D low
TCGA_E1_5318	IDHmut-codel	1	2379	0.360702	0.310757	low	low	low_low	GSC low_3D low
TCGA_DU_A76O	IDHmut-non-codel	0	522	0.369426	0.310785	high	low	high_low	GSC high_3D low
TCGA_HT_7855	IDHmut-non-codel	0	585	0.356535	0.31101	low	low	low_low	GSC low_3D low
TCGA_HT_A5R9	IDHmut-codel	0	2	0.367176	0.311068	low	low	low_low	GSC low_3D low
TCGA_HT_7477	IDHmut-non-codel	0	738	0.366174	0.31125	low	low	low_low	GSC low_3D low
TCGA_FG_A4MX	IDHmut-non-codel	0	569	0.332504	0.311298	low	low	low_low	GSC low_3D low
TCGA_FG_7641	IDHmut-codel	0	627	0.380303	0.311337	high	low	high_low	GSC high_3D low
TCGA_HT_8011	LGG_wt	0	494	0.365901	0.311391	low	low	low_low	GSC low_3D low
TCGA_DU_6407	IDHmut-non-codel	1	2875	0.359581	0.311453	low	low	low_low	GSC low_3D low
TCGA_HT_7469	LGG_wt	1	351	0.362626	0.311484	low	low	low_low	GSC low_3D low
TCGA_FG_8182	IDHmut-non-codel	0	416	0.370036	0.311568	high	low	high_low	GSC high_3D low
TCGA_DU_A7TC	IDHmut-non-codel	0	1137	0.364208	0.311572	low	low	low_low	GSC low_3D low
TCGA_VM_A8C8	IDHmut-non-codel	0	1397	0.360314	0.311607	low	low	low_low	GSC low_3D low
TCGA_DB_5280	IDHmut-non-codel	0	1112	0.368545	0.311612	high	low	high_low	GSC high_3D low
TCGA_DU_A5TS	IDHmut-non-codel	0	964	0.357459	0.31162	low	low	low_low	GSC low_3D low
TCGA_DB_A4XD	IDHmut-non-codel	0	1210	0.374794	0.311672	high	low	high_low	GSC high_3D low
TCGA_CS_6669	LGG_wt	0	1494	0.365086	0.311688	low	low	low_low	GSC low_3D low
TCGA_IK_7675	IDHmut-non-codel	1	578	0.35839	0.311714	low	low	low_low	GSC low_3D low
TCGA_DU_7018	IDHmut-codel	1	933	0.371358	0.311739	high	low	high_low	GSC high_3D low
TCGA_F6_A8O4	IDHmut-non-codel	0	6	0.370463	0.311761	high	low	high_low	GSC high_3D low
TCGA_DU_A6S3	IDHmut-codel	0	656	0.371276	0.311809	high	low	high_low	GSC high_3D low
TCGA_27_2523	GBM_wt	1	489	0.367393	0.311884	low	low	low_low	GSC low_3D low
TCGA_DH_A669	IDHmut-codel	1	919	0.341027	0.312052	low	low	low_low	GSC low_3D low
TCGA_14_1825	GBM_wt	1	232	0.36358	0.312168	low	low	low_low	GSC low_3D low
TCGA_HW_8319	IDHmut-non-codel	1	1209	0.38064	0.312336	high	low	high_low	GSC high_3D low
TCGA_15_0742	GBM_wt	1	419	0.35978	0.312382	low	low	low_low	GSC low_3D low
TCGA_HT_7676	IDHmut-non-codel	0	5	0.370216	0.31241	high	low	high_low	GSC high_3D low
TCGA_HT_7610	IDHmut-non-codel	0	1706	0.382709	0.312479	high	low	high_low	GSC high_3D low
TCGA_HT_7480	IDHmut-codel	0	2287	0.381237	0.312635	high	low	high_low	GSC high_3D low
TCGA_R8_A6MK	IDHmut-codel	0	2702	0.374097	0.312641	high	low	high_low	GSC high_3D low
TCGA_DU_7299	IDHmut-non-codel	1	1339	0.373571	0.312659	high	low	high_low	GSC high_3D low
TCGA_FG_7636	IDHmut-non-codel	0	544	0.37363	0.312667	high	low	high_low	GSC high_3D low
TCGA_E1_A7YW	IDHmut-non-codel	1	1120	0.36544	0.312735	low	low	low_low	GSC low_3D low
TCGA_S9_A7QY	IDHmut-codel	0	863	0.373166	0.312944	high	low	high_low	GSC high_3D low
TCGA_S9_A6U1	IDHmut-non-codel	0	785	0.36862	0.313291	high	low	high_low	GSC high_3D low
TCGA_S9_A7QZ	IDHmut-codel	0	826	0.37494	0.313319	high	low	high_low	GSC high_3D low
TCGA_CS_5393	IDHmut-non-codel	0	1222	0.373901	0.313338	high	low	high_low	GSC high_3D low
TCGA_DU_7015	IDHmut-non-codel	0	2761	0.369897	0.313341	high	low	high_low	GSC high_3D low
TCGA_S9_A6WD	IDHmut-codel	0	2289	0.369256	0.31337	high	low	high_low	GSC high_3D low
TCGA_DH_A7US	IDHmut-codel	0	706	0.369686	0.313452	high	low	high_low	GSC high_3D low
TCGA_06_1804	GBM_wt	1	414	0.358315	0.313525	low	low	low_low	GSC low_3D low
TCGA_26_5134	GBM_wt	0	167	0.371677	0.313527	high	low	high_low	GSC high_3D low
TCGA_CS_4942	IDHmut-non-codel	1	1335	0.372541	0.313531	high	low	high_low	GSC high_3D low
TCGA_FG_A60K	IDHmut-codel	0	542	0.37453	0.313622	high	low	high_low	GSC high_3D low
TCGA_HT_7879	IDHmut-non-codel	0	112	0.36768	0.313644	low	low	low_low	GSC low_3D low
TCGA_HT_7609	IDHmut-non-codel	0	1399	0.361189	0.313684	low	low	low_low	GSC low_3D low
TCGA_CS_5395	LGG_wt	1	639	0.376435	0.313686	high	low	high_low	GSC high_3D low
TCGA_QH_A6X3	IDHmut-non-codel	0	313	0.364533	0.313697	low	low	low_low	GSC low_3D low
TCGA_KT_A74X	IDHmut-codel	0	438	0.36816	0.313804	high	low	high_low	GSC high_3D low
TCGA_27_1835	GBM_wt	1	648	0.350832	0.313867	low	low	low_low	GSC low_3D low
TCGA_QH_A6XA	IDHmut-non-codel	0	502	0.373775	0.313945	high	low	high_low	GSC high_3D low
TCGA_FG_5965	IDHmut-non-codel	1	1120	0.366314	0.313947	low	low	low_low	GSC low_3D low
TCGA_HT_7875	IDHmut-codel	0	10	0.377772	0.313976	high	low	high_low	GSC high_3D low
TCGA_R8_A6ML	IDHmut-codel	0	2860	0.374794	0.314066	high	low	high_low	GSC high_3D low
TCGA_QH_A6CV	LGG_wt	0	442	0.369957	0.314285	high	low	high_low	GSC high_3D low
TCGA_DU_6400	IDHmut-codel	1	37	0.370063	0.314298	high	low	high_low	GSC high_3D low
TCGA_E1_5307	IDHmut-non-codel	1	1762	0.371981	0.314346	high	low	high_low	GSC high_3D low
TCGA_E1_5322	IDHmut-non-codel	1	3978	0.371283	0.314438	high	low	high_low	GSC high_3D low
TCGA_HT_7693	IDHmut-non-codel	0	533	0.361419	0.314454	low	low	low_low	GSC low_3D low
TCGA_HT_7620	IDHmut-codel	0	434	0.367449	0.314509	low	low	low_low	GSC low_3D low
TCGA_DH_A66F	IDHmut-codel	0	523	0.36844	0.314564	high	low	high_low	GSC high_3D low
TCGA_FG_A6J1	IDHmut-codel	0	500	0.359509	0.314579	low	low	low_low	GSC low_3D low
TCGA_QH_A86X	IDHmut-codel	0	337	0.376153	0.314649	high	low	high_low	GSC high_3D low
TCGA_DU_7302	IDHmut-codel	0	1834	0.382493	0.314719	high	low	high_low	GSC high_3D low
TCGA_DB_A75M	IDHmut-non-codel	0	544	0.35829	0.314732	low	low	low_low	GSC low_3D low
TCGA_P5_A5EW	IDHmut-non-codel	0	204	0.3702	0.314748	high	low	high_low	GSC high_3D low
TCGA_DB_A75L	IDHmut-non-codel	0	342	0.369017	0.314826	high	low	high_low	GSC high_3D low
TCGA_CS_4938	IDHmut-non-codel	0	3574	0.362938	0.314895	low	low	low_low	GSC low_3D low
TCGA_DH_A66B	IDHmut-non-codel	0	1279	0.35422	0.314899	low	low	low_low	GSC low_3D low
TCGA_DU_7298	IDHmut-non-codel	1	576	0.373386	0.314928	high	low	high_low	GSC high_3D low
TCGA_DB_A64U	IDHmut-codel	0	846	0.374	0.314929	high	low	high_low	GSC high_3D low
TCGA_W9_A837	IDHmut-codel	0	1553	0.381156	0.315017	high	low	high_low	GSC high_3D low
TCGA_HT_7881	IDHmut-codel	0	1079	0.377558	0.315018	high	low	high_low	GSC high_3D low
TCGA_DH_A66D	IDHmut-non-codel	0	846	0.366582	0.315038	low	low	low_low	GSC low_3D low
TCGA_DU_6399	IDHmut-non-codel	1	2000	0.373755	0.315149	high	low	high_low	GSC high_3D low
TCGA_06_0178	IDHmut-non-codel	0	1642	0.351688	0.31517	low	low	low_low	GSC low_3D low
TCGA_P5_A5EZ	IDHmut-non-codel	0	70	0.359594	0.315237	low	low	low_low	GSC low_3D low
TCGA_FG_8188	IDHmut-non-codel	0	455	0.366408	0.315402	low	low	low_low	GSC low_3D low
TCGA_TM_A84Q	IDHmut-non-codel	0	772	0.355503	0.315456	low	low	low_low	GSC low_3D low
TCGA_DU_6394	IDHmut-codel	1	682	0.371606	0.315507	high	low	high_low	GSC high_3D low
TCGA_HT_A615	IDHmut-codel	0	515	0.367625	0.315575	low	low	low_low	GSC low_3D low
TCGA_QH_A65S	IDHmut-non-codel	0	77	0.363913	0.315848	low	low	low_low	GSC low_3D low
TCGA_S9_A7J1	IDHmut-codel	0	249	0.378317	0.315877	high	low	high_low	GSC high_3D low
TCGA_DB_5277	IDHmut-non-codel	1	1547	0.372011	0.315907	high	low	high_low	GSC high_3D low
TCGA_HT_8013	IDHmut-non-codel	1	1933	0.362002	0.315982	low	low	low_low	GSC low_3D low
TCGA_HT_7481	IDHmut-codel	0	2918	0.380476	0.316059	high	low	high_low	GSC high_3D low
TCGA_S9_A6TS	IDHmut-non-codel	1	1891	0.361968	0.316086	low	low	low_low	GSC low_3D low
TCGA_19_2624	GBM_wt	1	5	0.375665	0.316113	high	low	high_low	GSC high_3D low
TCGA_HT_A614	IDHmut-non-codel	0	82	0.369717	0.316193	high	low	high_low	GSC high_3D low
TCGA_DH_5140	LGG_wt	1	607	0.378354	0.316305	high	low	high_low	GSC high_3D low
TCGA_DB_A4XH	IDHmut-codel	0	962	0.374628	0.316316	high	low	high_low	GSC high_3D low
TCGA_HT_A4DS	LGG_wt	0	7	0.342986	0.316322	low	low	low_low	GSC low_3D low
TCGA_DU_A7TA	IDHmut-non-codel	0	2565	0.351408	0.316417	low	low	low_low	GSC low_3D low
TCGA_41_5651	GBM_wt	0	351	0.374725	0.316422	high	low	high_low	GSC high_3D low
TCGA_S9_A89V	LGG_wt	0	569	0.379181	0.316466	high	low	high_low	GSC high_3D low
TCGA_TM_A84S	IDHmut-codel	0	454	0.374921	0.316508	high	low	high_low	GSC high_3D low
TCGA_P5_A5F4	IDHmut-non-codel	0	231	0.372612	0.316575	high	low	high_low	GSC high_3D low
TCGA_06_0219	GBM_wt	1	22	0.361472	0.316606	low	low	low_low	GSC low_3D low
TCGA_HT_8109	IDHmut-codel	0	169	0.384936	0.31661	high	low	high_low	GSC high_3D low
TCGA_27_2526	GBM_wt	1	87	0.348686	0.316708	low	low	low_low	GSC low_3D low
TCGA_HT_7695	IDHmut-codel	0	442	0.383352	0.316709	high	low	high_low	GSC high_3D low
TCGA_FG_8185	IDHmut-non-codel	0	433	0.353369	0.316715	low	low	low_low	GSC low_3D low
TCGA_12_3650	GBM_wt	1	333	0.372859	0.316721	high	low	high_low	GSC high_3D low
TCGA_06_0744	GBM_wt	0	595	0.351069	0.316753	low	low	low_low	GSC low_3D low
TCGA_FG_8189	IDHmut-non-codel	0	685	0.368369	0.31684	high	low	high_low	GSC high_3D low
TCGA_HW_7487	IDHmut-codel	0	1382	0.377642	0.316856	high	low	high_low	GSC high_3D low
TCGA_S9_A6U8	IDHmut-non-codel	1	2988	0.369896	0.316875	high	low	high_low	GSC high_3D low
TCGA_HT_7471	IDHmut-codel	0	4	0.376682	0.316956	high	low	high_low	GSC high_3D low
TCGA_HT_7677	IDHmut-codel	0	494	0.37694	0.317	high	low	high_low	GSC high_3D low
TCGA_DU_6405	LGG_wt	1	605	0.373677	0.317	high	low	high_low	GSC high_3D low
TCGA_12_3653	GBM_wt	1	442	0.356079	0.317003	low	low	low_low	GSC low_3D low
TCGA_P5_A733	IDHmut-non-codel	0	414	0.366331	0.317044	low	low	low_low	GSC low_3D low
TCGA_DU_A7TJ	LGG_wt	0	17	0.369243	0.317137	high	low	high_low	GSC high_3D low
TCGA_DB_A64X	IDHmut-non-codel	0	563	0.356842	0.31718	low	low	low_low	GSC low_3D low
TCGA_HT_A74J	IDHmut-non-codel	0	320	0.368608	0.3172	high	low	high_low	GSC high_3D low
TCGA_HT_7485	IDHmut-non-codel	0	122	0.371167	0.317281	high	low	high_low	GSC high_3D low
TCGA_TM_A7C3	LGG_wt	1	1666	0.361247	0.317299	low	low	low_low	GSC low_3D low
TCGA_S9_A6U6	IDHmut-non-codel	0	1069	0.373547	0.317348	high	low	high_low	GSC high_3D low
TCGA_HT_7602	IDHmut-non-codel	0	908	0.367433	0.317352	low	low	low_low	GSC low_3D low
TCGA_DU_7013	LGG_wt	1	269	0.382045	0.317382	high	low	high_low	GSC high_3D low
TCGA_S9_A6TZ	IDHmut-non-codel	0	1120	0.36873	0.317571	high	low	high_low	GSC high_3D low
TCGA_DU_7010	IDHmut-non-codel	1	456	0.377566	0.317594	high	low	high_low	GSC high_3D low
TCGA_DU_5853	IDHmut-non-codel	0	407	0.37914	0.317679	high	low	high_low	GSC high_3D low
TCGA_14_1034	GBM_wt	1	485	0.352531	0.317769	low	low	low_low	GSC low_3D low
TCGA_41_2571	GBM_wt	1	26	0.355218	0.317824	low	low	low_low	GSC low_3D low
TCGA_QH_A6CY	IDHmut-codel	0	408	0.380177	0.317863	high	low	high_low	GSC high_3D low
TCGA_DH_5142	IDHmut-non-codel	0	1943	0.365583	0.317898	low	low	low_low	GSC low_3D low
TCGA_06_2565	GBM_wt	1	506	0.358762	0.317968	low	low	low_low	GSC low_3D low
TCGA_DB_5274	IDHmut-codel	0	2289	0.350526	0.317973	low	low	low_low	GSC low_3D low
TCGA_27_2521	IDHmut-non-codel	1	510	0.359814	0.318001	low	low	low_low	GSC low_3D low
TCGA_FG_5962	IDHmut-codel	0	1453	0.379904	0.318004	high	low	high_low	GSC high_3D low
TCGA_HT_7611	IDHmut-non-codel	0	1752	0.367839	0.31801	high	low	high_low	GSC high_3D low
TCGA_DU_6542	IDHmut-non-codel	0	73	0.371615	0.318063	high	low	high_low	GSC high_3D low
TCGA_06_0221	IDHmut-non-codel	1	603	0.378695	0.318078	high	low	high_low	GSC high_3D low
TCGA_DH_A7UT	IDHmut-non-codel	1	531	0.365168	0.318109	low	low	low_low	GSC low_3D low
TCGA_DU_6406	LGG_wt	1	512	0.372715	0.318158	high	low	high_low	GSC high_3D low
TCGA_DU_A7T6	IDHmut-codel	1	547	0.36539	0.318247	low	low	low_low	GSC low_3D low
TCGA_VM_A8CH	IDHmut-non-codel	0	714	0.359752	0.318295	low	low	low_low	GSC low_3D low
TCGA_DU_6403	LGG_wt	1	354	0.376817	0.3183	high	low	high_low	GSC high_3D low
TCGA_HT_7603	IDHmut-non-codel	0	705	0.367672	0.318329	low	low	low_low	GSC low_3D low
TCGA_DB_A4XC	IDHmut-non-codel	0	1421	0.376184	0.318474	high	low	high_low	GSC high_3D low
TCGA_HW_A5KJ	IDHmut-codel	1	962	0.357591	0.318491	low	low	low_low	GSC low_3D low
TCGA_HW_8320	IDHmut-non-codel	0	1217	0.364606	0.318503	low	low	low_low	GSC low_3D low
TCGA_FG_6691	IDHmut-non-codel	0	1257	0.369917	0.318513	high	low	high_low	GSC high_3D low
TCGA_WH_A86K	IDHmut-non-codel	0	405	0.360472	0.318534	low	low	low_low	GSC low_3D low
TCGA_IK_8125	IDHmut-codel	0	1301	0.38198	0.318566	high	low	high_low	GSC high_3D low
TCGA_DU_8163	IDHmut-non-codel	0	629	0.373077	0.318578	high	low	high_low	GSC high_3D low
TCGA_HT_7689	IDHmut-non-codel	0	455	0.367382	0.318645	low	low	low_low	GSC low_3D low
TCGA_CS_6666	IDHmut-non-codel	0	1428	0.35622	0.318663	low	low	low_low	GSC low_3D low
TCGA_12_0618	GBM_wt	1	395	0.37551	0.318678	high	low	high_low	GSC high_3D low
TCGA_HW_7486	IDHmut-codel	0	1721	0.372936	0.318712	high	low	high_low	GSC high_3D low
TCGA_HT_8019	LGG_wt	0	1004	0.363522	0.318768	low	low	low_low	GSC low_3D low
TCGA_S9_A7IQ	IDHmut-codel	0	1099	0.371442	0.318773	high	low	high_low	GSC high_3D low
TCGA_TM_A84R	IDHmut-codel	0	566	0.371634	0.318784	high	low	high_low	GSC high_3D low
TCGA_HT_8105	IDHmut-codel	0	190	0.370274	0.318805	high	low	high_low	GSC high_3D low
TCGA_TM_A84O	IDHmut-codel	1	1011	0.369471	0.318825	high	low	high_low	GSC high_3D low
TCGA_S9_A7J3	IDHmut-codel	0	629	0.37651	0.318969	high	low	high_low	GSC high_3D low
TCGA_P5_A5F2	IDHmut-non-codel	0	242	0.366595	0.319006	low	low	low_low	GSC low_3D low
TCGA_HT_8558	LGG_wt	0	418	0.363381	0.319042	low	low	low_low	GSC low_3D low
TCGA_S9_A6WE	IDHmut-codel	0	4113	0.381466	0.319053	high	low	high_low	GSC high_3D low
TCGA_S9_A6WM	LGG_wt	0	604	0.368986	0.319154	high	low	high_low	GSC high_3D low
TCGA_26_5133	GBM_wt	0	452	0.36298	0.319164	low	low	low_low	GSC low_3D low
TCGA_HT_7694	IDHmut-codel	0	210	0.377503	0.319197	high	low	high_low	GSC high_3D low
TCGA_FG_A60L	IDHmut-non-codel	0	655	0.348733	0.319214	low	low	low_low	GSC low_3D low
TCGA_TM_A84L	IDHmut-non-codel	1	1242	0.364977	0.319245	low	low	low_low	GSC low_3D low
TCGA_DB_A4XA	IDHmut-codel	0	573	0.371219	0.31926	high	low	high_low	GSC high_3D low
TCGA_FG_6690	IDHmut-non-codel	0	1294	0.368731	0.319342	high	low	high_low	GSC high_3D low
TCGA_QH_A6X5	IDHmut-codel	0	497	0.371237	0.319386	high	low	high_low	GSC high_3D low
TCGA_DB_A4XF	IDHmut-non-codel	0	1021	0.370042	0.319387	high	low	high_low	GSC high_3D low
TCGA_DU_5871	IDHmut-non-codel	0	576	0.367912	0.319409	high	low	high_low	GSC high_3D low
TCGA_S9_A6WP	IDHmut-codel	0	567	0.370371	0.31948	high	low	high_low	GSC high_3D low
TCGA_28_5204	GBM_wt	1	454	0.358295	0.319567	low	low	low_low	GSC low_3D low
TCGA_E1_5311	IDHmut-codel	1	4084	0.378834	0.319593	high	low	high_low	GSC high_3D low
TCGA_FG_A4MY	IDHmut-non-codel	0	721	0.358883	0.319724	low	low	low_low	GSC low_3D low
TCGA_CS_6667	IDHmut-non-codel	0	1469	0.357151	0.319736	low	low	low_low	GSC low_3D low
TCGA_DU_5870	IDHmut-codel	0	5546	0.378669	0.319736	high	low	high_low	GSC high_3D low
TCGA_R8_A6MO	IDHmut-codel	0	993	0.367963	0.319773	high	low	high_low	GSC high_3D low
TCGA_S9_A7IZ	IDHmut-non-codel	0	608	0.368052	0.319776	high	low	high_low	GSC high_3D low
TCGA_P5_A730	IDHmut-codel	0	333	0.356437	0.31978	low	low	low_low	GSC low_3D low
TCGA_HT_A61A	IDHmut-non-codel	0	194	0.370423	0.319813	high	low	high_low	GSC high_3D low
TCGA_DB_A75O	IDHmut-non-codel	0	935	0.359885	0.319817	low	low	low_low	GSC low_3D low
TCGA_KT_A7W1	LGG_wt	0	438	0.373496	0.319874	high	low	high_low	GSC high_3D low
TCGA_CS_5396	IDHmut-codel	0	1631	0.370548	0.319918	high	low	high_low	GSC high_3D low
TCGA_DH_5143	IDHmut-non-codel	0	1401	0.380256	0.319929	high	low	high_low	GSC high_3D low
TCGA_P5_A5EY	LGG_wt	0	72	0.379408	0.319947	high	low	high_low	GSC high_3D low
TCGA_HT_7472	IDHmut-non-codel	0	1	0.373542	0.319971	high	low	high_low	GSC high_3D low
TCGA_S9_A6TX	IDHmut-codel	0	1245	0.367163	0.319973	low	low	low_low	GSC low_3D low
TCGA_VV_A829	IDHmut-codel	0	1127	0.360758	0.319981	low	low	low_low	GSC low_3D low
TCGA_HW_A5KM	IDHmut-non-codel	0	630	0.362148	0.320008	low	low	low_low	GSC low_3D low
TCGA_FG_7637	IDHmut-non-codel	0	1219	0.372027	0.320151	high	low	high_low	GSC high_3D low
TCGA_HT_8564	LGG_wt	0	478	0.37717	0.320164	high	low	high_low	GSC high_3D low
TCGA_DU_A7TD	LGG_wt	1	228	0.364269	0.320235	low	low	low_low	GSC low_3D low
TCGA_76_4931	GBM_wt	1	279	0.366101	0.320245	low	low	low_low	GSC low_3D low
TCGA_DU_6408	IDHmut-non-codel	1	3470	0.373121	0.320278	high	low	high_low	GSC high_3D low
TCGA_DB_5278	IDHmut-codel	0	2772	0.383769	0.320303	high	low	high_low	GSC high_3D low
TCGA_FG_A70Y	IDHmut-non-codel	0	868	0.366802	0.320306	low	low	low_low	GSC low_3D low
TCGA_27_1837	GBM_wt	1	427	0.37679	0.320309	high	low	high_low	GSC high_3D low
TCGA_HT_7858	IDHmut-non-codel	0	1540	0.367554	0.320403	low	low	low_low	GSC low_3D low
TCGA_E1_A7Z6	IDHmut-non-codel	1	984	0.370221	0.320485	high	low	high_low	GSC high_3D low
TCGA_HT_7688	IDHmut-non-codel	0	964	0.37707	0.320502	high	low	high_low	GSC high_3D low
TCGA_14_0790	GBM_wt	1	419	0.36727	0.320543	low	low	low_low	GSC low_3D low
TCGA_HT_8111	IDHmut-non-codel	0	7	0.371393	0.320548	high	low	high_low	GSC high_3D low
TCGA_HT_7605	IDHmut-codel	0	139	0.37809	0.320582	high	low	high_low	GSC high_3D low
TCGA_26_1442	IDHmut-non-codel	0	953	0.366215	0.320662	low	low	low_low	GSC low_3D low
TCGA_DB_A64L	IDHmut-codel	0	736	0.36997	0.320705	high	low	high_low	GSC high_3D low
TCGA_12_5295	GBM_wt	1	454	0.357299	0.320715	low	low	low_low	GSC low_3D low
TCGA_HT_7902	IDHmut-non-codel	0	956	0.369476	0.320728	high	low	high_low	GSC high_3D low
TCGA_CS_6670	IDHmut-codel	0	1426	0.380916	0.320755	high	low	high_low	GSC high_3D low
TCGA_HT_8113	IDHmut-non-codel	0	900	0.371151	0.320821	high	high	high_high	GSC high_3D high
TCGA_DU_5849	IDHmut-codel	0	443	0.375861	0.320824	high	high	high_high	GSC high_3D high
TCGA_S9_A6WQ	IDHmut-non-codel	0	428	0.368134	0.320832	high	high	high_high	GSC high_3D high
TCGA_06_5859	GBM_wt	0	139	0.364471	0.320874	low	high	low_high	GSC low_3D high
TCGA_32_1970	GBM_wt	1	468	0.371125	0.321025	high	high	high_high	GSC high_3D high
TCGA_HT_7467	IDHmut-codel	0	3	0.379765	0.321106	high	high	high_high	GSC high_3D high
TCGA_DU_6396	IDHmut-non-codel	1	2286	0.364605	0.321111	low	high	low_high	GSC low_3D high
TCGA_DU_8165	LGG_wt	0	582	0.344422	0.321119	low	high	low_high	GSC low_3D high
TCGA_S9_A7R3	IDHmut-non-codel	0	3013	0.361755	0.321121	low	high	low_high	GSC low_3D high
TCGA_FG_6689	IDHmut-non-codel	0	190	0.376449	0.321122	high	high	high_high	GSC high_3D high
TCGA_QH_A65V	IDHmut-codel	0	384	0.368786	0.321131	high	high	high_high	GSC high_3D high
TCGA_VW_A8FI	LGG_wt	1	245	0.36449	0.321172	low	high	low_high	GSC low_3D high
TCGA_HT_7482	IDHmut-non-codel	0	3253	0.369453	0.321191	high	high	high_high	GSC high_3D high
TCGA_E1_A7YO	IDHmut-codel	1	2282	0.376376	0.321197	high	high	high_high	GSC high_3D high
TCGA_DU_7292	LGG_wt	1	242	0.382178	0.321299	high	high	high_high	GSC high_3D high
TCGA_28_2509	GBM_wt	0	145	0.343943	0.321372	low	high	low_high	GSC low_3D high
TCGA_28_1747	GBM_wt	1	77	0.374158	0.321384	high	high	high_high	GSC high_3D high
TCGA_S9_A7IY	IDHmut-codel	0	715	0.368157	0.321402	high	high	high_high	GSC high_3D high
TCGA_76_4926	GBM_wt	1	138	0.371097	0.321424	high	high	high_high	GSC high_3D high
TCGA_HT_A4DV	IDHmut-codel	0	792	0.373639	0.321488	high	high	high_high	GSC high_3D high
TCGA_HT_7880	IDHmut-non-codel	0	162	0.373976	0.321491	high	high	high_high	GSC high_3D high
TCGA_76_4925	GBM_wt	1	146	0.349435	0.321778	low	high	low_high	GSC low_3D high
TCGA_DB_5273	IDHmut-non-codel	0	2493	0.367636	0.321781	low	high	low_high	GSC low_3D high
TCGA_DB_5275	IDHmut-non-codel	0	1458	0.371813	0.321799	high	high	high_high	GSC high_3D high
TCGA_HT_7687	IDHmut-codel	0	3	0.377837	0.321853	high	high	high_high	GSC high_3D high
TCGA_06_0174	GBM_wt	1	98	0.379339	0.321853	high	high	high_high	GSC high_3D high
TCGA_HT_7874	IDHmut-codel	0	1130	0.380526	0.32188	high	high	high_high	GSC high_3D high
TCGA_HT_7877	IDHmut-codel	0	4	0.37973	0.321903	high	high	high_high	GSC high_3D high
TCGA_CS_6290	IDHmut-non-codel	1	1137	0.365657	0.321914	low	high	low_high	GSC low_3D high
TCGA_FG_7638	IDHmut-codel	0	686	0.382693	0.321973	high	high	high_high	GSC high_3D high
TCGA_FG_A60J	IDHmut-non-codel	0	449	0.370515	0.322054	high	high	high_high	GSC high_3D high
TCGA_QH_A65R	IDHmut-codel	0	461	0.362408	0.322078	low	high	low_high	GSC low_3D high
TCGA_E1_5305	IDHmut-non-codel	1	2433	0.376408	0.322086	high	high	high_high	GSC high_3D high
TCGA_FG_A713	IDHmut-codel	0	622	0.375488	0.322088	high	high	high_high	GSC high_3D high
TCGA_QH_A65X	IDHmut-codel	0	482	0.352465	0.322122	low	high	low_high	GSC low_3D high
TCGA_P5_A5EU	IDHmut-non-codel	NA	NA	0.363233	0.322219	low	high	low_high	GSC low_3D high
TCGA_HT_7856	IDHmut-codel	0	1189	0.375943	0.322265	high	high	high_high	GSC high_3D high
TCGA_DB_5279	IDHmut-codel	0	1354	0.368954	0.322275	high	high	high_high	GSC high_3D high
TCGA_HW_7495	IDHmut-codel	0	1078	0.379993	0.32232	high	high	high_high	GSC high_3D high
TCGA_HW_7489	IDHmut-non-codel	1	1262	0.377822	0.322399	high	high	high_high	GSC high_3D high
TCGA_HT_A5RC	LGG_wt	1	162	0.368314	0.322416	high	high	high_high	GSC high_3D high
TCGA_P5_A5F1	IDHmut-non-codel	0	179	0.355876	0.322492	low	high	low_high	GSC low_3D high
TCGA_DB_A64P	IDHmut-codel	0	916	0.368951	0.322692	high	high	high_high	GSC high_3D high
TCGA_HT_7470	IDHmut-non-codel	1	1220	0.382262	0.322716	high	high	high_high	GSC high_3D high
TCGA_E1_A7YV	IDHmut-non-codel	1	987	0.369048	0.32272	high	high	high_high	GSC high_3D high
TCGA_DB_A64O	LGG_wt	1	775	0.369678	0.322796	high	high	high_high	GSC high_3D high
TCGA_FG_A4MT	IDHmut-non-codel	0	1164	0.376399	0.322844	high	high	high_high	GSC high_3D high
TCGA_E1_5303	IDHmut-non-codel	1	2052	0.366654	0.322892	low	high	low_high	GSC low_3D high
TCGA_HT_A618	IDHmut-non-codel	0	512	0.365642	0.32297	low	high	low_high	GSC low_3D high
TCGA_08_0386	GBM_wt	1	548	0.35985	0.323009	low	high	low_high	GSC low_3D high
TCGA_S9_A7R1	IDHmut-codel	1	5166	0.372664	0.323014	high	high	high_high	GSC high_3D high
TCGA_HT_A74O	IDHmut-non-codel	0	3	0.347965	0.323022	low	high	low_high	GSC low_3D high
TCGA_P5_A5F6	LGG_wt	0	39	0.272158	0.323235	low	high	low_high	GSC low_3D high
TCGA_QH_A6CU	IDHmut-codel	0	451	0.35819	0.323262	low	high	low_high	GSC low_3D high
TCGA_HT_A616	IDHmut-non-codel	0	55	0.378403	0.323284	high	high	high_high	GSC high_3D high
TCGA_S9_A6U2	IDHmut-codel	0	908	0.378305	0.323293	high	high	high_high	GSC high_3D high
TCGA_S9_A6TU	IDHmut-non-codel	0	2650	0.3536	0.323312	low	high	low_high	GSC low_3D high
TCGA_E1_5302	IDHmut-non-codel	1	1525	0.38299	0.323327	high	high	high_high	GSC high_3D high
TCGA_DU_6392	LGG_wt	0	6423	0.365019	0.323385	low	high	low_high	GSC low_3D high
TCGA_DU_8166	IDHmut-non-codel	0	516	0.379945	0.323439	high	high	high_high	GSC high_3D high
TCGA_HT_7474	IDHmut-non-codel	0	114	0.379129	0.323466	high	high	high_high	GSC high_3D high
TCGA_FG_8187	IDHmut-codel	0	611	0.367872	0.323479	high	high	high_high	GSC high_3D high
TCGA_DU_7306	IDHmut-non-codel	0	1277	0.366715	0.32355	low	high	low_high	GSC low_3D high
TCGA_FG_8186	IDHmut-codel	0	487	0.372009	0.323611	high	high	high_high	GSC high_3D high
TCGA_HT_8107	LGG_wt	0	14	0.366759	0.32365	low	high	low_high	GSC low_3D high
TCGA_HT_8010	IDHmut-codel	0	50	0.374359	0.323732	high	high	high_high	GSC high_3D high
TCGA_12_0616	GBM_wt	1	448	0.359264	0.32376	low	high	low_high	GSC low_3D high
TCGA_HT_A5R7	IDHmut-non-codel	0	615	0.375901	0.323783	high	high	high_high	GSC high_3D high
TCGA_DU_8167	IDHmut-non-codel	0	471	0.368438	0.323786	high	high	high_high	GSC high_3D high
TCGA_DU_A5TU	IDHmut-non-codel	0	796	0.36284	0.323793	low	high	low_high	GSC low_3D high
TCGA_DU_5855	IDHmut-non-codel	0	207	0.364395	0.32382	low	high	low_high	GSC low_3D high
TCGA_CS_5397	LGG_wt	1	194	0.377024	0.323911	high	high	high_high	GSC high_3D high
TCGA_HT_7681	IDHmut-codel	0	1359	0.379505	0.323946	high	high	high_high	GSC high_3D high
TCGA_HT_7690	IDHmut-non-codel	0	3	0.374369	0.32396	high	high	high_high	GSC high_3D high
TCGA_06_2558	GBM_wt	1	380	0.377156	0.324018	high	high	high_high	GSC high_3D high
TCGA_32_2634	GBM_wt	0	270	0.37192	0.324059	high	high	high_high	GSC high_3D high
TCGA_S9_A6U5	IDHmut-codel	0	992	0.375988	0.324156	high	high	high_high	GSC high_3D high
TCGA_06_0157	GBM_wt	1	97	0.377302	0.324218	high	high	high_high	GSC high_3D high
TCGA_06_0743	GBM_wt	1	803	0.350975	0.324331	low	high	low_high	GSC low_3D high
TCGA_VM_A8CE	IDHmut-codel	0	1191	0.374995	0.324367	high	high	high_high	GSC high_3D high
TCGA_HT_7473	IDHmut-non-codel	0	503	0.366921	0.324367	low	high	low_high	GSC low_3D high
TCGA_06_2563	GBM_wt	0	932	0.363915	0.324467	low	high	low_high	GSC low_3D high
TCGA_27_1831	GBM_wt	1	505	0.354533	0.324493	low	high	low_high	GSC low_3D high
TCGA_S9_A6WI	IDHmut-non-codel	0	2585	0.366557	0.324523	low	high	low_high	GSC low_3D high
TCGA_FN_7833	IDHmut-non-codel	0	837	0.362427	0.324547	low	high	low_high	GSC low_3D high
TCGA_DU_6395	IDHmut-non-codel	1	1491	0.36902	0.324658	high	high	high_high	GSC high_3D high
TCGA_HT_7479	IDHmut-non-codel	0	1227	0.367999	0.324672	high	high	high_high	GSC high_3D high
TCGA_76_4929	GBM_wt	1	111	0.3557	0.324751	low	high	low_high	GSC low_3D high
TCGA_DU_7301	IDHmut-non-codel	1	788	0.373048	0.324764	high	high	high_high	GSC high_3D high
TCGA_FG_6692	LGG_wt	1	561	0.357156	0.325027	low	high	low_high	GSC low_3D high
TCGA_VW_A7QS	IDHmut-codel	0	706	0.356885	0.325123	low	high	low_high	GSC low_3D high
TCGA_12_3652	GBM_wt	1	1062	0.355988	0.325163	low	high	low_high	GSC low_3D high
TCGA_FG_5964	IDHmut-codel	0	1588	0.36704	0.325198	low	high	low_high	GSC low_3D high
TCGA_06_0747	GBM_wt	1	82	0.359045	0.325206	low	high	low_high	GSC low_3D high
TCGA_DU_8161	LGG_wt	1	722	0.371528	0.325226	high	high	high_high	GSC high_3D high
TCGA_S9_A7R2	LGG_wt	1	316	0.36237	0.325281	low	high	low_high	GSC low_3D high
TCGA_06_0238	GBM_wt	1	405	0.368345	0.325301	high	high	high_high	GSC high_3D high
TCGA_02_2483	IDHmut-non-codel	0	466	0.36168	0.325449	low	high	low_high	GSC low_3D high
TCGA_DU_A5TT	LGG_wt	0	743	0.368835	0.325452	high	high	high_high	GSC high_3D high
TCGA_26_5136	GBM_wt	1	577	0.355713	0.325526	low	high	low_high	GSC low_3D high
TCGA_28_2514	GBM_wt	0	160	0.375182	0.325544	high	high	high_high	GSC high_3D high
TCGA_FG_5963	LGG_wt	1	775	0.346646	0.32556	low	high	low_high	GSC low_3D high
TCGA_26_5132	GBM_wt	0	286	0.352717	0.325562	low	high	low_high	GSC low_3D high
TCGA_DU_A76K	LGG_wt	1	347	0.37897	0.325635	high	high	high_high	GSC high_3D high
TCGA_DU_5852	LGG_wt	1	205	0.382097	0.325642	high	high	high_high	GSC high_3D high
TCGA_12_0821	GBM_wt	1	323	0.358809	0.325695	low	high	low_high	GSC low_3D high
TCGA_CS_4944	IDHmut-non-codel	0	1828	0.365198	0.325707	low	high	low_high	GSC low_3D high
TCGA_WY_A858	IDHmut-non-codel	0	1337	0.350631	0.325768	low	high	low_high	GSC low_3D high
TCGA_DU_5872	IDHmut-non-codel	0	532	0.361456	0.32586	low	high	low_high	GSC low_3D high
TCGA_QH_A6CW	IDHmut-non-codel	0	414	0.360798	0.325925	low	high	low_high	GSC low_3D high
TCGA_CS_4941	LGG_wt	1	234	0.373785	0.325974	high	high	high_high	GSC high_3D high
TCGA_06_2564	GBM_wt	0	181	0.365761	0.32605	low	high	low_high	GSC low_3D high
TCGA_QH_A6XC	LGG_wt	0	508	0.376605	0.326084	high	high	high_high	GSC high_3D high
TCGA_06_2570	IDHmut-non-codel	0	958	0.369657	0.326139	high	high	high_high	GSC high_3D high
TCGA_DB_A64S	IDHmut-non-codel	0	835	0.359506	0.326203	low	high	low_high	GSC low_3D high
TCGA_DU_6397	IDHmut-codel	1	1401	0.373172	0.326255	high	high	high_high	GSC high_3D high
TCGA_32_5222	GBM_wt	1	585	0.367008	0.326358	low	high	low_high	GSC low_3D high
TCGA_S9_A89Z	IDHmut-non-codel	0	623	0.356058	0.326403	low	high	low_high	GSC low_3D high
TCGA_14_1829	GBM_wt	0	218	0.353576	0.326423	low	high	low_high	GSC low_3D high
TCGA_DU_7006	LGG_wt	1	349	0.366209	0.326485	low	high	low_high	GSC low_3D high
TCGA_HT_7483	IDHmut-non-codel	0	5255	0.374025	0.326576	high	high	high_high	GSC high_3D high
TCGA_06_0125	GBM_wt	1	1448	0.361328	0.326609	low	high	low_high	GSC low_3D high
TCGA_28_5207	GBM_wt	1	343	0.373314	0.326637	high	high	high_high	GSC high_3D high
TCGA_HT_7608	IDHmut-codel	0	671	0.37069	0.326731	high	high	high_high	GSC high_3D high
TCGA_27_1834	GBM_wt	1	1233	0.364443	0.326862	low	high	low_high	GSC low_3D high
TCGA_HT_8110	LGG_wt	0	419	0.369461	0.326869	high	high	high_high	GSC high_3D high
TCGA_HT_A61C	LGG_wt	1	537	0.359115	0.326939	low	high	low_high	GSC low_3D high
TCGA_06_2561	GBM_wt	1	537	0.365949	0.326979	low	high	low_high	GSC low_3D high
TCGA_DU_7300	IDHmut-codel	1	1886	0.384296	0.326999	high	high	high_high	GSC high_3D high
TCGA_HT_A74H	LGG_wt	0	74	0.357455	0.327037	low	high	low_high	GSC low_3D high
TCGA_HT_7686	IDHmut-non-codel	0	1300	0.3722	0.327049	high	high	high_high	GSC high_3D high
TCGA_06_2557	GBM_wt	1	33	0.36739	0.327068	low	high	low_high	GSC low_3D high
TCGA_DB_A64V	IDHmut-codel	0	889	0.361154	0.327105	low	high	low_high	GSC low_3D high
TCGA_06_5411	GBM_wt	1	254	0.36898	0.327157	high	high	high_high	GSC high_3D high
TCGA_28_5209	GBM_wt	0	77	0.365749	0.327165	low	high	low_high	GSC low_3D high
TCGA_DU_7309	IDHmut-non-codel	0	84	0.378085	0.3272	high	high	high_high	GSC high_3D high
TCGA_06_5858	GBM_wt	0	187	0.357141	0.327234	low	high	low_high	GSC low_3D high
TCGA_19_2629	IDHmut-non-codel	1	737	0.355506	0.327285	low	high	low_high	GSC low_3D high
TCGA_HW_7490	IDHmut-non-codel	0	1387	0.361119	0.327303	low	high	low_high	GSC low_3D high
TCGA_DU_5847	LGG_wt	0	548	0.360992	0.327324	low	high	low_high	GSC low_3D high
TCGA_DU_A76R	IDHmut-codel	1	648	0.372375	0.327331	high	high	high_high	GSC high_3D high
TCGA_FG_A710	IDHmut-codel	0	1115	0.373944	0.327401	high	high	high_high	GSC high_3D high
TCGA_HT_8114	IDHmut-non-codel	0	1040	0.367766	0.327454	low	high	low_high	GSC low_3D high
TCGA_06_2567	GBM_wt	1	133	0.347424	0.327455	low	high	low_high	GSC low_3D high
TCGA_26_5135	GBM_wt	1	270	0.362878	0.327478	low	high	low_high	GSC low_3D high
TCGA_DU_A7TG	IDHmut-non-codel	1	1351	0.375585	0.327549	high	high	high_high	GSC high_3D high
TCGA_S9_A6WL	IDHmut-codel	0	946	0.375308	0.327596	high	high	high_high	GSC high_3D high
TCGA_DU_A5TP	IDHmut-non-codel	0	1012	0.355332	0.327679	low	high	low_high	GSC low_3D high
TCGA_DB_A75K	IDHmut-codel	0	368	0.362779	0.327702	low	high	low_high	GSC low_3D high
TCGA_DB_5270	IDHmut-non-codel	0	3733	0.381266	0.327762	high	high	high_high	GSC high_3D high
TCGA_P5_A731	IDHmut-non-codel	0	274	0.376608	0.327768	high	high	high_high	GSC high_3D high
TCGA_HT_7680	LGG_wt	0	23	0.356345	0.327861	low	high	low_high	GSC low_3D high
TCGA_02_2485	GBM_wt	0	470	0.369303	0.327869	high	high	high_high	GSC high_3D high
TCGA_HT_7607	IDHmut-codel	1	96	0.379471	0.327869	high	high	high_high	GSC high_3D high
TCGA_HT_8104	LGG_wt	0	372	0.378039	0.327931	high	high	high_high	GSC high_3D high
TCGA_06_0749	GBM_wt	1	82	0.357931	0.327977	low	high	low_high	GSC low_3D high
TCGA_HT_7860	LGG_wt	0	15	0.37159	0.328063	high	high	high_high	GSC high_3D high
TCGA_15_1444	IDHmut-non-codel	1	1537	0.371853	0.328077	high	high	high_high	GSC high_3D high
TCGA_QH_A6CS	LGG_wt	0	588	0.355018	0.328117	low	high	low_high	GSC low_3D high
TCGA_E1_5319	IDHmut-codel	1	2907	0.376906	0.328153	high	high	high_high	GSC high_3D high
TCGA_14_0787	GBM_wt	1	68	0.3581	0.328267	low	high	low_high	GSC low_3D high
TCGA_DU_A5TR	IDHmut-non-codel	0	908	0.347267	0.328345	low	high	low_high	GSC low_3D high
TCGA_TM_A84F	IDHmut-non-codel	0	1796	0.366978	0.328397	low	high	low_high	GSC low_3D high
TCGA_FG_A4MW	LGG_wt	1	559	0.375024	0.328666	high	high	high_high	GSC high_3D high
TCGA_06_0745	GBM_wt	1	239	0.362888	0.32869	low	high	low_high	GSC low_3D high
TCGA_DU_A5TY	LGG_wt	1	1033	0.36946	0.329006	high	high	high_high	GSC high_3D high
TCGA_27_2519	GBM_wt	1	550	0.359403	0.329097	low	high	low_high	GSC low_3D high
TCGA_06_5856	GBM_wt	1	114	0.369965	0.329349	high	high	high_high	GSC high_3D high
TCGA_S9_A6TW	IDHmut-codel	0	1250	0.365305	0.329379	low	high	low_high	GSC low_3D high
TCGA_FG_7634	IDHmut-codel	0	467	0.374901	0.329434	high	high	high_high	GSC high_3D high
TCGA_06_5414	GBM_wt	0	273	0.347638	0.329493	low	high	low_high	GSC low_3D high
TCGA_06_0686	GBM_wt	1	432	0.366423	0.329501	low	high	low_high	GSC low_3D high
TCGA_HT_A5RA	LGG_wt	0	832	0.350486	0.329507	low	high	low_high	GSC low_3D high
TCGA_HT_7601	IDHmut-non-codel	0	153	0.373165	0.329508	high	high	high_high	GSC high_3D high
TCGA_DB_A75P	LGG_wt	0	492	0.377793	0.329587	high	high	high_high	GSC high_3D high
TCGA_DH_5141	IDHmut-codel	0	968	0.368002	0.329613	high	high	high_high	GSC high_3D high
TCGA_DU_A6S2	IDHmut-codel	0	777	0.377637	0.329655	high	high	high_high	GSC high_3D high
TCGA_DU_7011	IDHmut-non-codel	1	3200	0.381243	0.329733	high	high	high_high	GSC high_3D high
TCGA_DB_5281	IDHmut-non-codel	0	2381	0.376635	0.329759	high	high	high_high	GSC high_3D high
TCGA_CS_6188	LGG_wt	1	814	0.3732	0.329817	high	high	high_high	GSC high_3D high
TCGA_DU_8162	LGG_wt	1	444	0.381811	0.329919	high	high	high_high	GSC high_3D high
TCGA_DU_5854	LGG_wt	0	257	0.368336	0.329933	high	high	high_high	GSC high_3D high
TCGA_19_2625	GBM_wt	1	124	0.342558	0.329988	low	high	low_high	GSC low_3D high
TCGA_DU_8158	LGG_wt	1	155	0.366201	0.330232	low	high	low_high	GSC low_3D high
TCGA_41_2572	GBM_wt	1	406	0.355165	0.330276	low	high	low_high	GSC low_3D high
TCGA_28_5208	GBM_wt	1	544	0.368973	0.330325	high	high	high_high	GSC high_3D high
TCGA_QH_A6CX	LGG_wt	1	372	0.351153	0.330343	low	high	low_high	GSC low_3D high
TCGA_FG_A87Q	LGG_wt	0	174	0.365522	0.330358	low	high	low_high	GSC low_3D high
TCGA_14_2554	GBM_wt	1	532	0.353268	0.330378	low	high	low_high	GSC low_3D high
TCGA_HW_8321	IDHmut-non-codel	0	1294	0.368647	0.330466	high	high	high_high	GSC high_3D high
TCGA_16_0846	GBM_wt	1	119	0.373248	0.330596	high	high	high_high	GSC high_3D high
TCGA_06_0158	GBM_wt	1	329	0.365068	0.330607	low	high	low_high	GSC low_3D high
TCGA_06_5418	GBM_wt	1	83	0.355825	0.33117	low	high	low_high	GSC low_3D high
TCGA_FG_7643	LGG_wt	0	611	0.377849	0.331234	high	high	high_high	GSC high_3D high
TCGA_P5_A72X	IDHmut-non-codel	0	403	0.370192	0.331466	high	high	high_high	GSC high_3D high
TCGA_S9_A7IX	LGG_wt	1	819	0.374394	0.331555	high	high	high_high	GSC high_3D high
TCGA_HT_8015	LGG_wt	0	3	0.377322	0.33165	high	high	high_high	GSC high_3D high
TCGA_S9_A7R4	IDHmut-non-codel	0	914	0.366982	0.331664	low	high	low_high	GSC low_3D high
TCGA_VM_A8CD	LGG_wt	1	240	0.369469	0.331718	high	high	high_high	GSC high_3D high
TCGA_DU_7290	LGG_wt	1	315	0.34973	0.331781	low	high	low_high	GSC low_3D high
TCGA_HT_7478	IDHmut-non-codel	0	194	0.37311	0.331915	high	high	high_high	GSC high_3D high
TCGA_12_5299	GBM_wt	1	98	0.36172	0.33193	low	high	low_high	GSC low_3D high
TCGA_VM_A8CA	IDHmut-non-codel	0	411	0.360513	0.332005	low	high	low_high	GSC low_3D high
TCGA_FG_8191	IDHmut-non-codel	0	992	0.369696	0.332169	high	high	high_high	GSC high_3D high
TCGA_HT_7476	IDHmut-non-codel	0	199	0.372763	0.332193	high	high	high_high	GSC high_3D high
TCGA_06_2559	GBM_wt	1	150	0.368147	0.332347	high	high	high_high	GSC high_3D high
TCGA_TM_A84C	LGG_wt	1	492	0.356044	0.332697	low	high	low_high	GSC low_3D high
TCGA_HT_7684	IDHmut-non-codel	0	184	0.35927	0.332907	low	high	low_high	GSC low_3D high
TCGA_FG_6688	LGG_wt	0	571	0.363472	0.332915	low	high	low_high	GSC low_3D high
TCGA_14_0817	GBM_wt	1	164	0.356282	0.333173	low	high	low_high	GSC low_3D high
TCGA_S9_A7R7	IDHmut-non-codel	0	3000	0.354376	0.333743	low	high	low_high	GSC low_3D high
TCGA_S9_A6TV	IDHmut-non-codel	0	571	0.346143	0.333951	low	high	low_high	GSC low_3D high
TCGA_06_0138	GBM_wt	1	737	0.3666	0.334095	low	high	low_high	GSC low_3D high
TCGA_HT_A617	LGG_wt	0	491	0.367359	0.334332	low	high	low_high	GSC low_3D high
TCGA_06_0649	GBM_wt	1	64	0.358974	0.33456	low	high	low_high	GSC low_3D high
TCGA_FG_A6J3	IDHmut-non-codel	0	677	0.337365	0.334692	low	high	low_high	GSC low_3D high
TCGA_06_0882	GBM_wt	1	632	0.366751	0.334741	low	high	low_high	GSC low_3D high
TCGA_19_2620	GBM_wt	1	148	0.362711	0.334924	low	high	low_high	GSC low_3D high
TCGA_DU_A7T8	IDHmut-non-codel	1	4229	0.364726	0.33517	low	high	low_high	GSC low_3D high
TCGA_S9_A6U0	LGG_wt	1	742	0.360956	0.33533	low	high	low_high	GSC low_3D high
TCGA_DU_7007	IDHmut-non-codel	1	1915	0.347896	0.335374	low	high	low_high	GSC low_3D high
TCGA_S9_A6U9	IDHmut-non-codel	0	2918	0.360435	0.33539	low	high	low_high	GSC low_3D high
TCGA_FG_8181	LGG_wt	0	862	0.367718	0.335444	low	high	low_high	GSC low_3D high
TCGA_14_1823	GBM_wt	1	543	0.337174	0.335716	low	high	low_high	GSC low_3D high
TCGA_76_4928	GBM_wt	1	94	0.358658	0.335786	low	high	low_high	GSC low_3D high
TCGA_FG_A4MU	LGG_wt	0	326	0.360828	0.335843	low	high	low_high	GSC low_3D high
TCGA_19_2619	GBM_wt	0	294	0.369834	0.336007	high	high	high_high	GSC high_3D high
TCGA_HW_A5KK	LGG_wt	1	388	0.367508	0.336064	low	high	low_high	GSC low_3D high
TCGA_32_2632	GBM_wt	1	269	0.351084	0.336137	low	high	low_high	GSC low_3D high
TCGA_02_2486	GBM_wt	0	493	0.338651	0.336182	low	high	low_high	GSC low_3D high
TCGA_32_1982	GBM_wt	1	142	0.363195	0.336286	low	high	low_high	GSC low_3D high
TCGA_06_5408	GBM_wt	1	357	0.365055	0.336377	low	high	low_high	GSC low_3D high
TCGA_DH_A66G	IDHmut-non-codel	0	523	0.379548	0.336474	high	high	high_high	GSC high_3D high
TCGA_06_5413	GBM_wt	0	268	0.368594	0.336588	high	high	high_high	GSC high_3D high
TCGA_06_0211	GBM_wt	1	360	0.363486	0.336751	low	high	low_high	GSC low_3D high
TCGA_DU_7012	LGG_wt	1	199	0.373221	0.336848	high	high	high_high	GSC high_3D high
TCGA_19_0957	GBM_wt	1	666	0.371068	0.336901	high	high	high_high	GSC high_3D high
TCGA_FG_A70Z	LGG_wt	0	328	0.380944	0.336923	high	high	high_high	GSC high_3D high
TCGA_DU_6404	LGG_wt	1	4068	0.363119	0.336998	low	high	low_high	GSC low_3D high
TCGA_28_5215	GBM_wt	1	335	0.370861	0.337022	high	high	high_high	GSC high_3D high
TCGA_VM_A8C9	LGG_wt	0	1314	0.35206	0.33704	low	high	low_high	GSC low_3D high
TCGA_06_0184	GBM_wt	0	1228	0.356872	0.337242	low	high	low_high	GSC low_3D high
TCGA_27_2528	GBM_wt	1	480	0.361303	0.337283	low	high	low_high	GSC low_3D high
TCGA_06_0187	GBM_wt	1	828	0.356123	0.33755	low	high	low_high	GSC low_3D high
TCGA_DU_7019	IDHmut-non-codel	0	800	0.37352	0.337676	high	high	high_high	GSC high_3D high
TCGA_06_0646	GBM_wt	1	175	0.36203	0.337737	low	high	low_high	GSC low_3D high
TCGA_DU_6402	LGG_wt	1	214	0.358859	0.337773	low	high	low_high	GSC low_3D high
TCGA_26_5139	GBM_wt	0	48	0.361941	0.338138	low	high	low_high	GSC low_3D high
TCGA_32_4213	GBM_wt	0	357	0.361688	0.338299	low	high	low_high	GSC low_3D high
TCGA_06_0152	GBM_wt	1	375	0.364879	0.338374	low	high	low_high	GSC low_3D high
TCGA_06_2569	GBM_wt	0	13	0.299881	0.338385	low	high	low_high	GSC low_3D high
TCGA_P5_A5EX	IDHmut-codel	0	243	0.35149	0.338645	low	high	low_high	GSC low_3D high
TCGA_DU_6401	IDHmut-non-codel	1	2660	0.36021	0.33924	low	high	low_high	GSC low_3D high
TCGA_28_5216	GBM_wt	0	415	0.368306	0.339276	high	high	high_high	GSC high_3D high
TCGA_HT_7691	LGG_wt	0	3	0.360744	0.339366	low	high	low_high	GSC low_3D high
TCGA_S9_A6WN	IDHmut-codel	0	805	0.349203	0.339563	low	high	low_high	GSC low_3D high
TCGA_06_2562	GBM_wt	1	382	0.361508	0.340165	low	high	low_high	GSC low_3D high
TCGA_DU_A76L	LGG_wt	1	814	0.360139	0.340622	low	high	low_high	GSC low_3D high
TCGA_06_0210	GBM_wt	1	225	0.367923	0.340656	high	high	high_high	GSC high_3D high
TCGA_32_2615	GBM_wt	1	485	0.352739	0.341029	low	high	low_high	GSC low_3D high
TCGA_32_2638	GBM_wt	1	766	0.363436	0.341088	low	high	low_high	GSC low_3D high
TCGA_27_1830	GBM_wt	1	154	0.360095	0.341656	low	high	low_high	GSC low_3D high
TCGA_27_1832	GBM_wt	1	300	0.328038	0.341668	low	high	low_high	GSC low_3D high
TCGA_S9_A6UA	LGG_wt	1	178	0.358882	0.342138	low	high	low_high	GSC low_3D high
TCGA_32_1980	GBM_wt	1	36	0.366036	0.342201	low	high	low_high	GSC low_3D high
TCGA_HT_8563	IDHmut-non-codel	0	860	0.348169	0.342355	low	high	low_high	GSC low_3D high
TCGA_HT_7854	LGG_wt	0	1201	0.361993	0.342461	low	high	low_high	GSC low_3D high
TCGA_HT_A5R5	IDHmut-non-codel	0	4	0.370206	0.342765	high	high	high_high	GSC high_3D high
TCGA_28_1753	GBM_wt	0	37	0.36961	0.34318	high	high	high_high	GSC high_3D high
TCGA_27_2524	GBM_wt	1	231	0.354372	0.34345	low	high	low_high	GSC low_3D high
TCGA_HT_7616	IDHmut-codel	1	7	0.363216	0.343474	low	high	low_high	GSC low_3D high
TCGA_41_4097	GBM_wt	1	6	0.360983	0.343761	low	high	low_high	GSC low_3D high
TCGA_06_0878	GBM_wt	0	218	0.357146	0.344333	low	high	low_high	GSC low_3D high
TCGA_41_3915	GBM_wt	1	360	0.353787	0.344608	low	high	low_high	GSC low_3D high
TCGA_06_0130	GBM_wt	1	394	0.309977	0.345043	low	high	low_high	GSC low_3D high
TCGA_06_0132	GBM_wt	1	771	0.368666	0.345702	high	high	high_high	GSC high_3D high
TCGA_12_0619	GBM_wt	1	1062	0.348477	0.346053	low	high	low_high	GSC low_3D high
TCGA_16_1045	GBM_wt	1	883	0.358397	0.346373	low	high	low_high	GSC low_3D high
TCGA_P5_A72U	LGG_wt	0	7	0.358721	0.34685	low	high	low_high	GSC low_3D high
TCGA_14_0781	GBM_wt	1	29	0.351881	0.347113	low	high	low_high	GSC low_3D high
TCGA_06_0168	GBM_wt	1	598	0.36859	0.347184	high	high	high_high	GSC high_3D high
TCGA_28_5213	GBM_wt	0	951	0.340048	0.347283	low	high	low_high	GSC low_3D high
TCGA_06_0750	GBM_wt	1	28	0.345721	0.347524	low	high	low_high	GSC low_3D high
TCGA_HT_7857	LGG_wt	0	7	0.352158	0.347895	low	high	low_high	GSC low_3D high
TCGA_HT_8018	IDHmut-non-codel	1	1152	0.375436	0.348322	high	high	high_high	GSC high_3D high
TCGA_06_5412	GBM_wt	1	138	0.353918	0.348689	low	high	low_high	GSC low_3D high
TCGA_28_2513	GBM_wt	0	222	0.34899	0.350237	low	high	low_high	GSC low_3D high
TCGA_06_0141	GBM_wt	1	313	0.349148	0.350346	low	high	low_high	GSC low_3D high
TCGA_06_0644	GBM_wt	0	375	0.338258	0.351152	low	high	low_high	GSC low_3D high
TCGA_14_0789	GBM_wt	1	342	0.353797	0.353716	low	high	low_high	GSC low_3D high
TCGA_06_0645	GBM_wt	1	175	0.361062	0.355908	low	high	low_high	GSC low_3D high
TCGA_06_5410	GBM_wt	1	108	0.344312	0.359214	low	high	low_high	GSC low_3D high
TCGA_28_5218	GBM_wt	1	157	0.305317	0.359333	low	high	low_high	GSC low_3D high
TCGA_S9_A6WG	IDHmut-non-codel	0	2602	0.362609	0.362953	low	high	low_high	GSC low_3D high
TCGA_06_0171	GBM_wt	1	399	0.344477	0.364749	low	high	low_high	GSC low_3D high
TCGA_19_1389	GBM_wt	1	141	0.334308	0.365353	low	high	low_high	GSC low_3D high
TCGA_02_0055	GBM_wt	1	76	0.322077	0.372328	low	high	low_high	GSC low_3D high
TCGA_06_0190	GBM_wt	1	317	0.313051	0.377772	low	high	low_high	GSC low_3D high
TCGA_HT_7882	LGG_wt	1	113	0.338831	0.389703	low	high	low_high	GSC low_3D high

## Sheet: CGGA_survival
sampleID	IDHmut_1p19qcodeletion	Event	Delay	GSC_ssgsea	3D_ssgsea	GSC_Class	3D_Class	Combined	Class
CGGA_1497	IDHmut_nc	1	1178	0.130344	0.000963074	low	low	low_low	GSC low_3D low
CGGA_457	IDHmut_nc	1	75	0.108708	0.00232693	low	low	low_low	GSC low_3D low
CGGA_1611	IDHmut_nc	1	1158	0.140385	0.00869056	low	low	low_low	GSC low_3D low
CGGA_420	IDHmut_c	0	3514	0.111521	0.0105385	low	low	low_low	GSC low_3D low
CGGA_1100	IDHmut	0	2925	0.149907	0.0132197	high	low	high_low	GSC high_3D low
CGGA_1061	IDHmut_nc	1	532	0.150993	0.0157221	high	low	high_low	GSC high_3D low
CGGA_406	IDHmut_nc	1	90	0.147687	0.0180746	high	low	high_low	GSC high_3D low
CGGA_1010	IDHmut	1	246	0.143286	0.0180965	low	low	low_low	GSC low_3D low
CGGA_1131	IDHmut_nc	0	2862	0.136993	0.0188538	low	low	low_low	GSC low_3D low
CGGA_P446	IDHmut_c	0	646	0.140456	0.0189663	low	low	low_low	GSC low_3D low
CGGA_643	IDHwt_nc	1	331	0.156613	0.0191452	high	low	high_low	GSC high_3D low
CGGA_1191	IDHmut_c	0	2695	0.144349	0.0196894	low	low	low_low	GSC low_3D low
CGGA_446	IDHmut_c	0	4173	0.170576	0.0197173	high	low	high_low	GSC high_3D low
CGGA_1065	IDHmut_c	0	3023	0.142614	0.0223681	low	low	low_low	GSC low_3D low
CGGA_1138	IDHwt_nc	1	411	0.0984326	0.0225935	low	low	low_low	GSC low_3D low
CGGA_1786	IDHmut_c	0	1437	0.12099	0.0228002	low	low	low_low	GSC low_3D low
CGGA_243	IDHmut_c	0	2977	0.175957	0.0230052	high	low	high_low	GSC high_3D low
CGGA_P154	IDHmut	NA	NA	0.173862	0.0232503	high	low	high_low	GSC high_3D low
CGGA_1375	IDHmut_nc	1	92	0.154053	0.0234077	high	low	high_low	GSC high_3D low
CGGA_1400	codel	0	2354	0.106004	0.0237451	low	low	low_low	GSC low_3D low
CGGA_1496	IDHmut_c	1	330	0.170669	0.024566	high	low	high_low	GSC high_3D low
CGGA_1566	IDHmut_c	0	2040	0.136989	0.0250608	low	low	low_low	GSC low_3D low
CGGA_1003	IDHmut_c	0	3428	0.174088	0.0253945	high	low	high_low	GSC high_3D low
CGGA_1311	IDHmut_c	1	1080	0.168614	0.0255201	high	low	high_low	GSC high_3D low
CGGA_1319	IDHwt_nc	0	2473	0.139982	0.0255264	low	low	low_low	GSC low_3D low
CGGA_1087	IDHmut_c	0	701	0.17059	0.026743	high	low	high_low	GSC high_3D low
CGGA_J023	IDHmut_nc	1	1028	0.136917	0.0272316	low	low	low_low	GSC low_3D low
CGGA_1455	IDHmut	0	2274	0.169745	0.0275358	high	low	high_low	GSC high_3D low
CGGA_1458	IDHmut_c	1	127	0.142922	0.0278912	low	low	low_low	GSC low_3D low
CGGA_904	IDHmut_nc	1	774	0.161135	0.0290124	high	low	high_low	GSC high_3D low
CGGA_1158	IDHmut_c	0	2799	0.166025	0.0290592	high	low	high_low	GSC high_3D low
CGGA_1060	IDHmut_nc	1	227	0.150091	0.0300007	high	low	high_low	GSC high_3D low
CGGA_D19	IDHmut_c	1	297	0.178076	0.0300514	high	low	high_low	GSC high_3D low
CGGA_1368	IDHmut	0	2409	0.181847	0.0300628	high	low	high_low	GSC high_3D low
CGGA_1101	IDHwt	1	214	0.110595	0.0301215	low	low	low_low	GSC low_3D low
CGGA_1430	IDHwt_nc	1	162	0.0940032	0.0305281	low	low	low_low	GSC low_3D low
CGGA_1513	IDHmut_c	0	2151	0.149938	0.0310013	high	low	high_low	GSC high_3D low
CGGA_518	IDHmut	1	212	0.176187	0.0312172	high	low	high_low	GSC high_3D low
CGGA_1322	IDHmut_nc	1	253	0.153727	0.031339	high	low	high_low	GSC high_3D low
CGGA_1645	IDHmut_nc	0	1857	0.146143	0.0314897	low	low	low_low	GSC low_3D low
CGGA_P86	IDHmut_c	0	1326	0.182295	0.0315065	high	low	high_low	GSC high_3D low
CGGA_1103	IDHmut_nc	1	585	0.169085	0.0315152	high	low	high_low	GSC high_3D low
CGGA_1446	IDHmut	0	2283	0.16515	0.0315717	high	low	high_low	GSC high_3D low
CGGA_1369	IDHmut_nc	0	360	0.137111	0.0317544	low	low	low_low	GSC low_3D low
CGGA_P183	IDHmut_c	0	1150	0.181079	0.0318314	high	low	high_low	GSC high_3D low
CGGA_1425	IDHwt_c	1	640	0.12597	0.0321583	low	low	low_low	GSC low_3D low
CGGA_P29	IDHmut	1	103	0.150397	0.032357	high	low	high_low	GSC high_3D low
CGGA_1564	IDHwt_nc	1	190	0.130188	0.0330497	low	low	low_low	GSC low_3D low
CGGA_1190	IDHmut_nc	0	2695	0.177965	0.0330632	high	low	high_low	GSC high_3D low
CGGA_1063	IDHmut	NA	NA	0.173083	0.0334328	high	low	high_low	GSC high_3D low
CGGA_1595	nonCodel	0	1983	0.0979257	0.0338179	low	low	low_low	GSC low_3D low
CGGA_P108	IDHwt_nc	0	1276	0.170962	0.0339018	high	low	high_low	GSC high_3D low
CGGA_P270	IDHmut_nc	1	322	0.155278	0.0344219	high	low	high_low	GSC high_3D low
CGGA_D28	IDHmut_nc	1	860	0.156624	0.0345663	high	low	high_low	GSC high_3D low
CGGA_888	IDHmut_c	1	669	0.144462	0.0346979	low	low	low_low	GSC low_3D low
CGGA_103	IDHmut_nc	1	1188	0.184935	0.0347295	high	low	high_low	GSC high_3D low
CGGA_1204	IDHmut_c	0	2668	0.182899	0.0348094	high	low	high_low	GSC high_3D low
CGGA_P114	IDHmut_c	1	NA	0.153853	0.0348222	high	low	high_low	GSC high_3D low
CGGA_1018	IDHmut_c	1	2527	0.175024	0.0350975	high	low	high_low	GSC high_3D low
CGGA_431	IDHmut_c	0	4180	0.164497	0.0351532	high	low	high_low	GSC high_3D low
CGGA_1467	IDHmut	1	866	0.159897	0.0353198	high	low	high_low	GSC high_3D low
CGGA_1377	IDHmut_nc	0	2392	0.147545	0.0354799	high	low	high_low	GSC high_3D low
CGGA_1491	IDHmut_nc	1	246	0.128963	0.0359877	low	low	low_low	GSC low_3D low
CGGA_560	IDHmut_nc	0	4025	0.172315	0.0361298	high	low	high_low	GSC high_3D low
CGGA_1877	IDHmut_c	NA	NA	0.160238	0.0364237	high	low	high_low	GSC high_3D low
CGGA_1147	IDHmut_nc	0	2826	0.177489	0.0364803	high	low	high_low	GSC high_3D low
CGGA_1740	IDHwt_nc	1	363	0.131636	0.03657	low	low	low_low	GSC low_3D low
CGGA_1735	IDHwt_nc	1	813	0.168836	0.0367932	high	low	high_low	GSC high_3D low
CGGA_D53	IDHwt_nc	NA	NA	0.11858	0.0373642	low	low	low_low	GSC low_3D low
CGGA_1685	IDHmut_nc	1	225	0.171666	0.037373	high	low	high_low	GSC high_3D low
CGGA_1383	IDHmut_c	0	884	0.118087	0.0380691	low	low	low_low	GSC low_3D low
CGGA_1702	IDHwt_nc	1	168	0.141173	0.0382729	low	low	low_low	GSC low_3D low
CGGA_1321	IDHmut_nc	1	702	0.140081	0.0382918	low	low	low_low	GSC low_3D low
CGGA_1693	nonCodel	1	517	0.10226	0.0383906	low	low	low_low	GSC low_3D low
CGGA_J73	IDHmut	1	1134	0.160278	0.0383911	high	low	high_low	GSC high_3D low
CGGA_P468	IDHmut_c	0	611	0.124446	0.0384961	low	low	low_low	GSC low_3D low
CGGA_1183	IDHwt_nc	1	408	0.114503	0.0386571	low	low	low_low	GSC low_3D low
CGGA_1488	IDHmut_nc	0	2206	0.188227	0.0388407	high	low	high_low	GSC high_3D low
CGGA_680	IDHwt_nc	1	2373	0.186538	0.0390027	high	low	high_low	GSC high_3D low
CGGA_822	IDHmut_nc	1	2237	0.1612	0.0391626	high	low	high_low	GSC high_3D low
CGGA_P286	IDHmut_c	0	658	0.140863	0.039355	low	low	low_low	GSC low_3D low
CGGA_P356	IDHmut_nc	1	569	0.105378	0.0396626	low	low	low_low	GSC low_3D low
CGGA_1544	IDHmut_nc	1	208	0.108392	0.0397709	low	low	low_low	GSC low_3D low
CGGA_P156	IDHmut_c	0	1126	0.182981	0.0397785	high	low	high_low	GSC high_3D low
CGGA_1055	IDHmut_nc	1	1611	0.155014	0.0398267	high	low	high_low	GSC high_3D low
CGGA_1701	IDHmut_c	0	1696	0.157523	0.0400912	high	low	high_low	GSC high_3D low
CGGA_1178	IDHmut_nc	1	422	0.155957	0.0403477	high	low	high_low	GSC high_3D low
CGGA_112	IDHmut_nc	1	1534	0.134496	0.0405638	low	low	low_low	GSC low_3D low
CGGA_1005	IDHmut_nc	0	3426	0.204871	0.0406497	high	low	high_low	GSC high_3D low
CGGA_1785	IDHmut_nc	1	329	0.0941597	0.0406905	low	low	low_low	GSC low_3D low
CGGA_1517	IDHmut_c	0	2150	0.156383	0.0408734	high	low	high_low	GSC high_3D low
CGGA_1870	IDHmut_c	0	1176	0.133357	0.0410458	low	low	low_low	GSC low_3D low
CGGA_1671	IDHmut_nc	0	1788	0.138843	0.0412699	low	low	low_low	GSC low_3D low
CGGA_P3	IDHmut	0	1757	0.10163	0.0413339	low	low	low_low	GSC low_3D low
CGGA_374	IDHmut_nc	1	493	0.153195	0.0413617	high	low	high_low	GSC high_3D low
CGGA_P27	IDHmut_nc	0	413	0.178481	0.0417024	high	low	high_low	GSC high_3D low
CGGA_1309	codel	0	964	0.117977	0.0417315	low	low	low_low	GSC low_3D low
CGGA_P177	IDHwt_nc	0	1080	0.176511	0.0417444	high	low	high_low	GSC high_3D low
CGGA_747	IDHmut_nc	1	970	0.150915	0.0419241	high	low	high_low	GSC high_3D low
CGGA_P315	IDHmut_nc	1	451	0.138344	0.0419572	low	low	low_low	GSC low_3D low
CGGA_1280	IDHwt_nc	1	447	0.168302	0.0421472	high	low	high_low	GSC high_3D low
CGGA_1164	IDHmut_c	1	1022	0.158866	0.0421817	high	low	high_low	GSC high_3D low
CGGA_1618	IDHmut_nc	0	1939	0.141895	0.0422981	low	low	low_low	GSC low_3D low
CGGA_267	IDHmut_nc	1	1374	0.172122	0.0423029	high	low	high_low	GSC high_3D low
CGGA_1882	IDHmut_c	0	1155	0.131452	0.0424096	low	low	low_low	GSC low_3D low
CGGA_700	IDHmut_nc	0	170	0.177268	0.0424242	high	low	high_low	GSC high_3D low
CGGA_P84	IDHmut_nc	0	1326	0.176163	0.0426121	high	low	high_low	GSC high_3D low
CGGA_1863	IDHmut_c	0	1214	0.155653	0.0426122	high	low	high_low	GSC high_3D low
CGGA_1880	IDHmut_nc	0	1168	0.131426	0.0426346	low	low	low_low	GSC low_3D low
CGGA_1450	IDHmut_c	1	957	0.176221	0.0426672	high	low	high_low	GSC high_3D low
CGGA_1317	IDHmut	0	2476	0.171614	0.0427337	high	low	high_low	GSC high_3D low
CGGA_621	IDHmut_nc	0	1347	0.11549	0.0428653	low	low	low_low	GSC low_3D low
CGGA_D15	IDHmut_c	0	3331	0.201843	0.0430226	high	low	high_low	GSC high_3D low
CGGA_P279	IDHmut_c	0	972	0.139872	0.0430927	low	low	low_low	GSC low_3D low
CGGA_685	IDHmut_nc	1	3239	0.204853	0.0432556	high	low	high_low	GSC high_3D low
CGGA_252	IDHmut_nc	0	165	0.165392	0.043417	high	low	high_low	GSC high_3D low
CGGA_1686	IDHwt_nc	1	745	0.125347	0.043439	low	low	low_low	GSC low_3D low
CGGA_P609	IDHwt_nc	0	380	0.147955	0.0435237	high	low	high_low	GSC high_3D low
CGGA_1429	IDHmut_c	0	2304	0.174008	0.0438083	high	low	high_low	GSC high_3D low
CGGA_1725	IDHmut_c	0	1606	0.152793	0.0439574	high	low	high_low	GSC high_3D low
CGGA_247	IDHmut_nc	1	609	0.156551	0.043987	high	low	high_low	GSC high_3D low
CGGA_1239	IDHmut_c	0	2609	0.170256	0.0440467	high	low	high_low	GSC high_3D low
CGGA_720	IDHmut_nc	1	1258	0.121159	0.0440649	low	low	low_low	GSC low_3D low
CGGA_P103	IDHmut_c	0	1283	0.194677	0.0440882	high	low	high_low	GSC high_3D low
CGGA_1251	IDHwt_nc	1	272	0.163143	0.0441123	high	low	high_low	GSC high_3D low
CGGA_1320	IDHwt_nc	1	59	0.123593	0.0444495	low	low	low_low	GSC low_3D low
CGGA_1121	IDHmut_nc	0	2889	0.139004	0.0445345	low	low	low_low	GSC low_3D low
CGGA_1132	IDHmut_c	0	2862	0.149867	0.0446173	high	low	high_low	GSC high_3D low
CGGA_1809	IDHwt_nc	1	343	0.142642	0.0446805	low	low	low_low	GSC low_3D low
CGGA_1721	codel	0	1614	0.128114	0.0446989	low	low	low_low	GSC low_3D low
CGGA_1673	IDHmut_nc	0	1781	0.157757	0.0447656	high	low	high_low	GSC high_3D low
CGGA_1635	IDHwt	1	332	0.153183	0.0448205	high	low	high_low	GSC high_3D low
CGGA_1410	IDHwt_nc	1	825	0.175009	0.0448713	high	low	high_low	GSC high_3D low
CGGA_J50	IDHmut	1	1693	0.147144	0.0448914	high	low	high_low	GSC high_3D low
CGGA_1287	IDHmut_nc	1	533	0.169066	0.0449494	high	low	high_low	GSC high_3D low
CGGA_P15	nonCodel	1	723	0.124286	0.0450667	low	low	low_low	GSC low_3D low
CGGA_884	IDHmut_nc	1	1131	0.175212	0.045074	high	low	high_low	GSC high_3D low
CGGA_1170	IDHmut_nc	1	346	0.159388	0.0452569	high	low	high_low	GSC high_3D low
CGGA_1195	IDHmut_nc	1	476	0.118651	0.0453911	low	low	low_low	GSC low_3D low
CGGA_1695	IDHmut_nc	0	1714	0.139077	0.0457566	low	low	low_low	GSC low_3D low
CGGA_1394	IDHmut_nc	1	139	0.1479	0.0457879	high	low	high_low	GSC high_3D low
CGGA_P13	IDHmut_c	0	1569	0.189316	0.0458119	high	low	high_low	GSC high_3D low
CGGA_1339	IDHmut_c	0	2444	0.168164	0.0458391	high	low	high_low	GSC high_3D low
CGGA_1246	IDHmut_c	0	2584	0.188124	0.0459208	high	low	high_low	GSC high_3D low
CGGA_P150	IDHmut_nc	0	349	0.160078	0.0459608	high	low	high_low	GSC high_3D low
CGGA_P104	IDHmut	1	167	0.132083	0.0461226	low	low	low_low	GSC low_3D low
CGGA_D39	IDHmut_nc	NA	NA	0.153699	0.0461956	high	low	high_low	GSC high_3D low
CGGA_1017	IDHwt_nc	1	768	0.157182	0.0463085	high	low	high_low	GSC high_3D low
CGGA_1510	IDHmut_nc	1	271	0.118869	0.0464045	low	low	low_low	GSC low_3D low
CGGA_P508	IDHmut_nc	0	555	0.164128	0.0465363	high	low	high_low	GSC high_3D low
CGGA_P172	IDHmut	0	1107	0.164669	0.0465999	high	low	high_low	GSC high_3D low
CGGA_1653	nonCodel	0	1837	0.126535	0.0466533	low	low	low_low	GSC low_3D low
CGGA_1569	IDHwt_c	0	1406	0.12448	0.0466631	low	low	low_low	GSC low_3D low
CGGA_1606	IDHwt_nc	1	471	0.168379	0.0467255	high	low	high_low	GSC high_3D low
CGGA_1642	IDHmut_nc	0	1885	0.110246	0.0467343	low	low	low_low	GSC low_3D low
CGGA_1444	IDHwt_nc	1	378	0.135062	0.0468159	low	low	low_low	GSC low_3D low
CGGA_625	IDHmut_c	1	2465	0.135066	0.0468855	low	low	low_low	GSC low_3D low
CGGA_P298	IDHmut_c	0	634	0.148777	0.0468942	high	low	high_low	GSC high_3D low
CGGA_P176	IDHmut_c	0	804	0.192236	0.0469837	high	low	high_low	GSC high_3D low
CGGA_1713	IDHwt_nc	1	332	0.12687	0.0471411	low	low	low_low	GSC low_3D low
CGGA_P269	IDHwt_c	1	511	0.118661	0.0472705	low	low	low_low	GSC low_3D low
CGGA_1398	IDHmut_nc	1	554	0.155838	0.0473663	high	low	high_low	GSC high_3D low
CGGA_1850	IDHmut_nc	0	750	0.147084	0.0474794	high	low	high_low	GSC high_3D low
CGGA_893	IDHmut_nc	1	3160	0.185691	0.0475261	high	low	high_low	GSC high_3D low
CGGA_1662	IDHmut_c	0	1493	0.154994	0.0475922	high	low	high_low	GSC high_3D low
CGGA_1679	IDHmut_c	0	1766	0.133134	0.0477076	low	low	low_low	GSC low_3D low
CGGA_1286	IDHmut_c	0	2518	0.146211	0.0477935	low	low	low_low	GSC low_3D low
CGGA_838	IDHmut_c	0	3681	0.190103	0.0478243	high	low	high_low	GSC high_3D low
CGGA_1350	IDHmut	0	2431	0.164925	0.0478706	high	low	high_low	GSC high_3D low
CGGA_P316	nonCodel	0	567	0.0931562	0.0479258	low	low	low_low	GSC low_3D low
CGGA_1039	IDHwt_nc	1	727	0.152326	0.0481089	high	low	high_low	GSC high_3D low
CGGA_766	IDHmut_c	0	3773	0.181751	0.0483185	high	low	high_low	GSC high_3D low
CGGA_1340	IDHwt_nc	1	1109	0.183108	0.0483292	high	low	high_low	GSC high_3D low
CGGA_1119	IDHmut_c	1	422	0.113035	0.0484279	low	low	low_low	GSC low_3D low
CGGA_P314	IDHmut_c	0	875	0.126439	0.0484637	low	low	low_low	GSC low_3D low
CGGA_1807	IDHwt_nc	1	247	0.131963	0.0484698	low	low	low_low	GSC low_3D low
CGGA_P137	IDHmut_nc	0	1164	0.160511	0.0484788	high	low	high_low	GSC high_3D low
CGGA_1478	IDHwt_nc	1	542	0.12405	0.0485742	low	low	low_low	GSC low_3D low
CGGA_1169	IDHmut_nc	1	1765	0.15284	0.0486785	high	low	high_low	GSC high_3D low
CGGA_663	IDHmut_nc	0	3880	0.184552	0.048695	high	low	high_low	GSC high_3D low
CGGA_D04	IDHmut_nc	0	3359	0.185731	0.0487396	high	low	high_low	GSC high_3D low
CGGA_1903	codel	0	1098	0.122105	0.04877	low	low	low_low	GSC low_3D low
CGGA_1219	IDHmut_nc	1	2120	0.14195	0.0487924	low	low	low_low	GSC low_3D low
CGGA_1709	IDHwt_nc	1	415	0.122571	0.0489072	low	low	low_low	GSC low_3D low
CGGA_1939	nonCodel	NA	NA	0.108939	0.0489246	low	low	low_low	GSC low_3D low
CGGA_491	IDHmut_nc	1	1074	0.171733	0.0491017	high	low	high_low	GSC high_3D low
CGGA_1282	IDHwt_nc	1	1116	0.121536	0.0491413	low	low	low_low	GSC low_3D low
CGGA_551	IDHmut_c	0	4034	0.204594	0.0491425	high	low	high_low	GSC high_3D low
CGGA_P99	IDHmut_nc	0	679	0.131158	0.0492232	low	low	low_low	GSC low_3D low
CGGA_1516	IDHmut_c	0	2150	0.152951	0.0494763	high	low	high_low	GSC high_3D low
CGGA_P437	IDHmut_c	0	662	0.174709	0.0494918	high	low	high_low	GSC high_3D low
CGGA_1621	IDHmut_nc	0	1931	0.131835	0.0496099	low	low	low_low	GSC low_3D low
CGGA_1401	IDHmut_nc	1	1680	0.165597	0.0498601	high	low	high_low	GSC high_3D low
CGGA_1082	IDHmut_nc	NA	NA	0.128264	0.0499012	low	low	low_low	GSC low_3D low
CGGA_1862	IDHwt_nc	1	110	0.178904	0.049999	high	low	high_low	GSC high_3D low
CGGA_P306	IDHmut_c	0	895	0.168765	0.0500112	high	low	high_low	GSC high_3D low
CGGA_883	IDHmut_nc	0	1016	0.158109	0.0500618	high	low	high_low	GSC high_3D low
CGGA_607	IDHmut_nc	0	1389	0.191094	0.0501349	high	low	high_low	GSC high_3D low
CGGA_1030	IDHmut_nc	0	3275	0.141926	0.050224	low	low	low_low	GSC low_3D low
CGGA_1661	nonCodel	0	1829	0.110997	0.0503542	low	low	low_low	GSC low_3D low
CGGA_1155	IDHmut_c	1	1373	0.145024	0.0503547	low	low	low_low	GSC low_3D low
CGGA_1518	IDHwt_nc	1	411	0.14957	0.0503782	high	low	high_low	GSC high_3D low
CGGA_P146	IDHmut_nc	0	344	0.169517	0.0503918	high	low	high_low	GSC high_3D low
CGGA_P179	IDHmut_nc	0	1092	0.166843	0.0504227	high	low	high_low	GSC high_3D low
CGGA_1407	IDHmut_c	0	2340	0.138767	0.0504296	low	low	low_low	GSC low_3D low
CGGA_1283	IDHwt_nc	1	20	0.0658058	0.0504549	low	low	low_low	GSC low_3D low
CGGA_1291	codel	0	2422	0.125934	0.0504699	low	low	low_low	GSC low_3D low
CGGA_1189	IDHmut_c	0	2695	0.194435	0.050471	high	low	high_low	GSC high_3D low
CGGA_1656	IDHwt_nc	1	149	0.131066	0.0504785	low	low	low_low	GSC low_3D low
CGGA_P520	IDHmut_c	0	521	0.168745	0.0505152	high	low	high_low	GSC high_3D low
CGGA_1723	IDHmut_c	0	1606	0.148104	0.0506002	high	low	high_low	GSC high_3D low
CGGA_235	IDHmut_c	1	2340	0.18387	0.0506715	high	low	high_low	GSC high_3D low
CGGA_458	IDHmut_nc	1	419	0.177693	0.0506792	high	low	high_low	GSC high_3D low
CGGA_1745	IDHmut	0	1549	0.168971	0.0507718	high	low	high_low	GSC high_3D low
CGGA_1094	IDHmut_nc	1	252	0.149828	0.0507935	high	low	high_low	GSC high_3D low
CGGA_P21	IDHmut_nc	0	1553	0.106942	0.0509018	low	low	low_low	GSC low_3D low
CGGA_P271	IDHmut	0	1014	0.147533	0.0509026	high	low	high_low	GSC high_3D low
CGGA_P319	IDHmut_nc	0	868	0.141005	0.050911	low	low	low_low	GSC low_3D low
CGGA_583	IDHmut	1	3107	0.156718	0.0509489	high	low	high_low	GSC high_3D low
CGGA_1046	NA	0	2829	0.192082	0.051008	high	low	high_low	GSC high_3D low
CGGA_P113	IDHwt_nc	0	1340	0.15515	0.0510147	high	low	high_low	GSC high_3D low
CGGA_1704	IDHwt_nc	0	1684	0.115245	0.0511282	low	low	low_low	GSC low_3D low
CGGA_1207	codel	0	2661	0.1408	0.0511308	low	low	low_low	GSC low_3D low
CGGA_1212	IDHmut_nc	1	2292	0.164437	0.0511593	high	low	high_low	GSC high_3D low
CGGA_1335	IDHmut_c	0	2451	0.173267	0.0512841	high	low	high_low	GSC high_3D low
CGGA_799	IDHmut_c	1	1868	0.151743	0.0513145	high	low	high_low	GSC high_3D low
CGGA_1126	IDHmut_nc	1	784	0.115406	0.0513865	low	low	low_low	GSC low_3D low
CGGA_1031	IDHmut_nc	1	2457	0.18479	0.0514268	high	low	high_low	GSC high_3D low
CGGA_892	IDHmut_c	0	448	0.187373	0.0514854	high	low	high_low	GSC high_3D low
CGGA_1758	IDHwt_nc	1	414	0.167348	0.051491	high	low	high_low	GSC high_3D low
CGGA_1651	IDHmut_nc	1	842	0.129776	0.0515204	low	low	low_low	GSC low_3D low
CGGA_1596	IDHwt_nc	1	205	0.132634	0.051539	low	low	low_low	GSC low_3D low
CGGA_1417	IDHmut_c	0	2332	0.200541	0.0515413	high	low	high_low	GSC high_3D low
CGGA_P83	IDHmut_nc	0	1330	0.132049	0.0515508	low	low	low_low	GSC low_3D low
CGGA_194	IDHmut_c	1	2304	0.162478	0.0515811	high	low	high_low	GSC high_3D low
CGGA_1072	IDHwt_nc	1	1090	0.157623	0.0516041	high	low	high_low	GSC high_3D low
CGGA_1534	IDHmut_nc	1	27	0.121877	0.0516193	low	low	low_low	GSC low_3D low
CGGA_D14	IDHmut_nc	NA	NA	0.172595	0.0516784	high	low	high_low	GSC high_3D low
CGGA_1389	IDHmut_c	1	1669	0.136075	0.0517312	low	low	low_low	GSC low_3D low
CGGA_704	IDHmut_nc	1	2572	0.169642	0.0517859	high	low	high_low	GSC high_3D low
CGGA_1403	IDHwt_nc	1	679	0.139731	0.0519697	low	low	low_low	GSC low_3D low
CGGA_28	IDHmut_c	1	1103	0.143755	0.0519769	low	low	low_low	GSC low_3D low
CGGA_1482	codel	0	2212	0.122621	0.0519855	low	low	low_low	GSC low_3D low
CGGA_P131	IDHmut_c	0	1233	0.174131	0.0520581	high	low	high_low	GSC high_3D low
CGGA_1386	codel	0	2382	0.132098	0.0521163	low	low	low_low	GSC low_3D low
CGGA_809	IDHmut_nc	1	1252	0.140766	0.0521395	low	low	low_low	GSC low_3D low
CGGA_1598	IDHwt_nc	1	564	0.086761	0.0523172	low	low	low_low	GSC low_3D low
CGGA_641	IDHmut_c	1	3411	0.200925	0.0525651	high	low	high_low	GSC high_3D low
CGGA_P335	IDHmut_c	0	840	0.124699	0.052671	low	low	low_low	GSC low_3D low
CGGA_165	nonCodel	0	183	0.118433	0.0527924	low	low	low_low	GSC low_3D low
CGGA_1127	codel	1	2630	0.121208	0.0528007	low	low	low_low	GSC low_3D low
CGGA_598	IDHmut_c	1	3677	0.192907	0.0528219	high	low	high_low	GSC high_3D low
CGGA_1416	IDHmut_c	1	1933	0.151478	0.05284	high	low	high_low	GSC high_3D low
CGGA_1902	IDHmut_nc	0	1103	0.133614	0.0528511	low	low	low_low	GSC low_3D low
CGGA_633	IDHwt_nc	1	1812	0.217789	0.0531411	high	low	high_low	GSC high_3D low
CGGA_1292	IDHwt_nc	0	2513	0.164839	0.0531725	high	low	high_low	GSC high_3D low
CGGA_1560	IDHmut_nc	1	459	0.138122	0.0532223	low	low	low_low	GSC low_3D low
CGGA_1440	IDHmut_c	0	2289	0.171818	0.0532606	high	low	high_low	GSC high_3D low
CGGA_1109	IDHwt_nc	1	1348	0.178796	0.0532726	high	low	high_low	GSC high_3D low
CGGA_482	IDHmut_c	1	2511	0.162427	0.0534238	high	low	high_low	GSC high_3D low
CGGA_1994	IDHmut_nc	0	862	0.13617	0.0535056	low	low	low_low	GSC low_3D low
CGGA_1050	IDHmut_c	0	3040	0.196329	0.0535998	high	low	high_low	GSC high_3D low
CGGA_P181	IDHwt_nc	1	238	0.150117	0.0536224	high	low	high_low	GSC high_3D low
CGGA_1531	IDHmut_nc	NA	NA	0.158725	0.0536872	high	low	high_low	GSC high_3D low
CGGA_666	IDHmut_c	1	2499	0.180251	0.0537389	high	low	high_low	GSC high_3D low
CGGA_2079	IDHmut_c	0	573	0.161673	0.0537474	high	low	high_low	GSC high_3D low
CGGA_1431	IDHmut_nc	1	2048	0.150737	0.0538281	high	low	high_low	GSC high_3D low
CGGA_1617	codel	0	1935	0.151387	0.0538676	high	low	high_low	GSC high_3D low
CGGA_1647	codel	0	1848	0.111621	0.0539151	low	low	low_low	GSC low_3D low
CGGA_908	IDHmut_nc	1	2436	0.167853	0.0539307	high	low	high_low	GSC high_3D low
CGGA_1463	IDHmut_c	0	2252	0.200297	0.0540081	high	low	high_low	GSC high_3D low
CGGA_601	IDHmut_nc	1	1133	0.185021	0.0542106	high	low	high_low	GSC high_3D low
CGGA_890	IDHmut_nc	1	2982	0.155293	0.0542415	high	low	high_low	GSC high_3D low
CGGA_863	IDHwt_nc	1	2073	0.12419	0.0543487	low	low	low_low	GSC low_3D low
CGGA_1771	IDHmut_nc	1	1068	0.174208	0.0544085	high	low	high_low	GSC high_3D low
CGGA_1037	codel	0	780	0.128648	0.0545666	low	low	low_low	GSC low_3D low
CGGA_538	IDHmut_c	NA	NA	0.202039	0.0546933	high	low	high_low	GSC high_3D low
CGGA_P158	IDHmut	0	1148	0.167914	0.0547906	high	low	high_low	GSC high_3D low
CGGA_1154	IDHmut_nc	1	369	0.132996	0.0548058	low	low	low_low	GSC low_3D low
CGGA_P11	IDHmut_nc	0	433	0.0986611	0.0548316	low	low	low_low	GSC low_3D low
CGGA_157	nonCodel	1	914	0.139888	0.0548377	low	low	low_low	GSC low_3D low
CGGA_1305	IDHmut_nc	0	2493	0.143229	0.0550177	low	low	low_low	GSC low_3D low
CGGA_1854	IDHmut_nc	0	1246	0.119992	0.0551107	low	low	low_low	GSC low_3D low
CGGA_P399	IDHmut_c	0	732	0.156788	0.0551378	high	low	high_low	GSC high_3D low
CGGA_1361	IDHmut_nc	0	2416	0.185865	0.0551818	high	low	high_low	GSC high_3D low
CGGA_1689	IDHmut_nc	0	1738	0.135323	0.0552183	low	low	low_low	GSC low_3D low
CGGA_1672	nonCodel	NA	NA	0.100436	0.0552419	low	low	low_low	GSC low_3D low
CGGA_1161	IDHmut_nc	0	2791	0.142161	0.0552603	low	low	low_low	GSC low_3D low
CGGA_D50	IDHmut_c	1	782	0.155194	0.0552971	high	low	high_low	GSC high_3D low
CGGA_P128	IDHmut_nc	0	1223	0.177096	0.0553128	high	low	high_low	GSC high_3D low
CGGA_P20	IDHmut_nc	0	1554	0.148029	0.0553734	high	low	high_low	GSC high_3D low
CGGA_1627	IDHmut_nc	0	1921	0.147235	0.0554929	high	low	high_low	GSC high_3D low
CGGA_P165	IDHmut	1	598	0.16116	0.0555263	high	low	high_low	GSC high_3D low
CGGA_1718	IDHmut_nc	0	1616	0.134091	0.0555686	low	low	low_low	GSC low_3D low
CGGA_1525	nonCodel	1	1686	0.102558	0.0557948	low	low	low_low	GSC low_3D low
CGGA_1552	IDHmut_c	0	2052	0.154322	0.0558528	high	low	high_low	GSC high_3D low
CGGA_807	IDHwt_nc	0	3710	0.151253	0.0558913	high	low	high_low	GSC high_3D low
CGGA_652	IDHmut_nc	1	476	0.147082	0.0559484	high	low	high_low	GSC high_3D low
CGGA_D34	IDHmut_nc	1	147	0.149802	0.055961	high	low	high_low	GSC high_3D low
CGGA_889	IDHmut_nc	0	3613	0.16829	0.0560319	high	low	high_low	GSC high_3D low
CGGA_1568	nonCodel	0	345	0.136058	0.0561281	low	low	low_low	GSC low_3D low
CGGA_1116	IDHmut_nc	1	248	0.154378	0.0561537	high	low	high_low	GSC high_3D low
CGGA_J030	IDHmut_c	0	2775	0.207944	0.0561581	high	low	high_low	GSC high_3D low
CGGA_1737	IDHmut_c	0	1572	0.155348	0.0561584	high	low	high_low	GSC high_3D low
CGGA_1343	IDHwt_nc	1	94	0.141249	0.0561947	low	low	low_low	GSC low_3D low
CGGA_1264	IDHmut_c	0	2541	0.156739	0.05635	high	low	high_low	GSC high_3D low
CGGA_261	IDHmut_nc	0	4130	0.183846	0.0563671	high	low	high_low	GSC high_3D low
CGGA_671	IDHmut_c	0	3885	0.208467	0.0564038	high	low	high_low	GSC high_3D low
CGGA_642	IDHmut_nc	0	3920	0.193211	0.0564106	high	low	high_low	GSC high_3D low
CGGA_1020	IDHmut_nc	1	1120	0.162626	0.0564414	high	low	high_low	GSC high_3D low
CGGA_314	IDHmut_c	1	2568	0.181937	0.0564574	high	low	high_low	GSC high_3D low
CGGA_1720	IDHmut_nc	0	1614	0.166671	0.0564662	high	low	high_low	GSC high_3D low
CGGA_1529	IDHwt_nc	1	583	0.138335	0.0564756	low	low	low_low	GSC low_3D low
CGGA_1332	IDHwt_nc	0	510	0.165555	0.0565322	high	low	high_low	GSC high_3D low
CGGA_1528	IDHmut_c	0	2117	0.139	0.0566566	low	low	low_low	GSC low_3D low
CGGA_1477	nonCodel	1	1194	0.108643	0.0567673	low	low	low_low	GSC low_3D low
CGGA_903	IDHmut_nc	1	1455	0.183458	0.0568296	high	low	high_low	GSC high_3D low
CGGA_1571	IDHmut_nc	0	412	0.137086	0.0568603	low	low	low_low	GSC low_3D low
CGGA_P111	IDHmut_c	0	1270	0.18219	0.0569129	high	low	high_low	GSC high_3D low
CGGA_732	IDHwt_nc	NA	NA	0.143153	0.0569251	low	low	low_low	GSC low_3D low
CGGA_1162	codel	0	2785	0.120239	0.0570512	low	low	low_low	GSC low_3D low
CGGA_P22	IDHwt_nc	1	406	0.140144	0.0570663	low	low	low_low	GSC low_3D low
CGGA_715	IDHmut_c	0	3429	0.202818	0.0570719	high	low	high_low	GSC high_3D low
CGGA_543	IDHmut_c	0	4042	0.183958	0.0570727	high	low	high_low	GSC high_3D low
CGGA_655	IDHmut_c	0	3901	0.187242	0.0573208	high	low	high_low	GSC high_3D low
CGGA_1985	IDHmut_nc	1	380	0.102107	0.0573431	low	low	low_low	GSC low_3D low
CGGA_P266	IDHwt	1	253	0.147893	0.0573461	high	low	high_low	GSC high_3D low
CGGA_336	IDHmut_c	1	2549	0.154199	0.0574448	high	low	high_low	GSC high_3D low
CGGA_P151	IDHmut_nc	0	1219	0.142378	0.0574867	low	low	low_low	GSC low_3D low
CGGA_P512	IDHwt_nc	0	535	0.138466	0.0575567	low	low	low_low	GSC low_3D low
CGGA_1669	IDHwt_nc	1	139	0.165752	0.0575772	high	low	high_low	GSC high_3D low
CGGA_P604	IDHwt_nc	1	262	0.141833	0.0576698	low	low	low_low	GSC low_3D low
CGGA_1530	nonCodel	0	2117	0.0859948	0.0577353	low	low	low_low	GSC low_3D low
CGGA_D27	IDHmut_c	0	3312	0.170566	0.0577427	high	low	high_low	GSC high_3D low
CGGA_1362	IDHwt_nc	0	2416	0.18022	0.0577465	high	low	high_low	GSC high_3D low
CGGA_P157	IDHwt_nc	1	470	0.179903	0.0579137	high	low	high_low	GSC high_3D low
CGGA_1657	nonCodel	0	1835	0.139529	0.058007	low	low	low_low	GSC low_3D low
CGGA_1300	IDHmut_nc	1	1793	0.135407	0.0580878	low	low	low_low	GSC low_3D low
CGGA_578	IDHwt_nc	1	362	0.208911	0.0581094	high	low	high_low	GSC high_3D low
CGGA_1269	IDHmut_c	0	2535	0.18295	0.0581379	high	low	high_low	GSC high_3D low
CGGA_1454	IDHwt_nc	0	2274	0.122237	0.0581606	low	low	low_low	GSC low_3D low
CGGA_1059	IDHmut_nc	1	21	0.15515	0.0582425	high	low	high_low	GSC high_3D low
CGGA_1699	IDHmut	0	1708	0.164149	0.0582432	high	low	high_low	GSC high_3D low
CGGA_1650	IDHmut_nc	1	1283	0.139087	0.0585639	low	low	low_low	GSC low_3D low
CGGA_P100	IDHwt_nc	1	268	0.12794	0.0585838	low	low	low_low	GSC low_3D low
CGGA_1476	IDHwt_nc	1	299	0.156856	0.0586485	high	low	high_low	GSC high_3D low
CGGA_P505	IDHmut_nc	0	561	0.164131	0.0587352	high	low	high_low	GSC high_3D low
CGGA_1567	IDHmut_nc	1	840	0.140865	0.0587893	low	low	low_low	GSC low_3D low
CGGA_323	IDHwt_nc	0	4338	0.153164	0.0588585	high	low	high_low	GSC high_3D low
CGGA_619	IDHwt_nc	1	550	0.130742	0.0589425	low	low	low_low	GSC low_3D low
CGGA_D29	IDHmut_c	0	3313	0.191593	0.0591068	high	low	high_low	GSC high_3D low
CGGA_1033	nonCodel	0	1322	0.109435	0.0591703	low	low	low_low	GSC low_3D low
CGGA_502	IDHmut_nc	0	4088	0.181858	0.0593453	high	low	high_low	GSC high_3D low
CGGA_1667	IDHmut_c	0	1800	0.185082	0.0594522	high	low	high_low	GSC high_3D low
CGGA_1648	codel	0	1747	0.121856	0.0595237	low	low	low_low	GSC low_3D low
CGGA_724	IDHmut_nc	0	3817	0.152145	0.0596088	high	low	high_low	GSC high_3D low
CGGA_1886	IDHwt_nc	1	338	0.137071	0.0596527	low	low	low_low	GSC low_3D low
CGGA_862	IDHmut_nc	0	1046	0.140499	0.0596713	low	low	low_low	GSC low_3D low
CGGA_1469	IDHmut	0	2245	0.174127	0.0596896	high	low	high_low	GSC high_3D low
CGGA_1051	IDHwt_c	1	838	0.142432	0.0597253	low	low	low_low	GSC low_3D low
CGGA_1770	IDHmut_nc	1	267	0.131512	0.0597719	low	low	low_low	GSC low_3D low
CGGA_1237	IDHwt_nc	1	296	0.172012	0.059791	high	low	high_low	GSC high_3D low
CGGA_1129	IDHmut_nc	1	168	0.145317	0.059794	low	low	low_low	GSC low_3D low
CGGA_1236	IDHwt_nc	1	191	0.127629	0.0599259	low	low	low_low	GSC low_3D low
CGGA_1427	nonCodel	0	339	0.119773	0.0599409	low	low	low_low	GSC low_3D low
CGGA_D48	IDHmut_nc	1	221	0.15184	0.059944	high	low	high_low	GSC high_3D low
CGGA_825	IDHmut_nc	1	836	0.107819	0.0601361	low	low	low_low	GSC low_3D low
CGGA_843	IDHmut_c	0	3675	0.20708	0.0601569	high	low	high_low	GSC high_3D low
CGGA_300	IDHmut_nc	1	2199	0.175203	0.0603791	high	low	high_low	GSC high_3D low
CGGA_1916	IDHmut_nc	0	NA	0.154268	0.0604564	high	low	high_low	GSC high_3D low
CGGA_580	IDHmut_nc	1	1394	0.179262	0.0604743	high	low	high_low	GSC high_3D low
CGGA_171	IDHmut_c	NA	NA	0.192669	0.0604937	high	low	high_low	GSC high_3D low
CGGA_1424	IDHmut	0	2311	0.176443	0.0605151	high	low	high_low	GSC high_3D low
CGGA_P185	IDHmut_nc	1	502	0.159099	0.0605263	high	low	high_low	GSC high_3D low
CGGA_P615	IDHmut_c	NA	NA	0.190613	0.0606234	high	low	high_low	GSC high_3D low
CGGA_P132	IDHmut_c	0	1240	0.158121	0.0606645	high	low	high_low	GSC high_3D low
CGGA_P23	IDHwt	1	392	0.132977	0.0607942	low	low	low_low	GSC low_3D low
CGGA_1557	IDHmut_c	0	2047	0.139318	0.060955	low	low	low_low	GSC low_3D low
CGGA_1727	IDHmut_nc	0	1600	0.128474	0.0609707	low	low	low_low	GSC low_3D low
CGGA_1118	IDHmut_nc	1	398	0.14409	0.0609923	low	low	low_low	GSC low_3D low
CGGA_1181	IDHmut_nc	0	318	0.138216	0.0611425	low	low	low_low	GSC low_3D low
CGGA_P17	IDHmut_c	0	1561	0.172642	0.061153	high	low	high_low	GSC high_3D low
CGGA_2115	IDHwt_nc	1	171	0.152235	0.0612488	high	low	high_low	GSC high_3D low
CGGA_1655	IDHmut_nc	0	1209	0.115829	0.0612801	low	low	low_low	GSC low_3D low
CGGA_698	IDHmut_nc	1	1851	0.17849	0.0614254	high	low	high_low	GSC high_3D low
CGGA_871	IDHmut_c	0	3634	0.199331	0.061526	high	low	high_low	GSC high_3D low
CGGA_1273	IDHmut_nc	0	2438	0.165784	0.0616627	high	low	high_low	GSC high_3D low
CGGA_1731	IDHmut_nc	0	1596	0.113439	0.0616684	low	low	low_low	GSC low_3D low
CGGA_882	IDHmut_nc	0	1008	0.180077	0.0617074	high	low	high_low	GSC high_3D low
CGGA_P19	IDHmut_nc	0	1555	0.173261	0.0617804	high	low	high_low	GSC high_3D low
CGGA_1643	IDHwt_nc	0	170	0.121202	0.0618004	low	low	low_low	GSC low_3D low
CGGA_1527	IDHmut_nc	1	1714	0.150116	0.0618437	high	low	high_low	GSC high_3D low
CGGA_D40	IDHmut_nc	0	3219	0.205691	0.0619477	high	low	high_low	GSC high_3D low
CGGA_D45	IDHmut_nc	0	856	0.199846	0.0619495	high	low	high_low	GSC high_3D low
CGGA_1630	codel	0	1912	0.135383	0.0620045	low	low	low_low	GSC low_3D low
CGGA_1197	IDHmut_c	1	942	0.170207	0.0621222	high	low	high_low	GSC high_3D low
CGGA_762	IDHmut_c	0	3775	0.207363	0.0621533	high	low	high_low	GSC high_3D low
CGGA_P93	IDHmut_nc	0	1310	0.162545	0.062364	high	low	high_low	GSC high_3D low
CGGA_1747	nonCodel	1	293	0.0967702	0.0623985	low	low	low_low	GSC low_3D low
CGGA_1620	IDHmut_c	0	1932	0.151838	0.0624114	high	low	high_low	GSC high_3D low
CGGA_1303	IDHmut	0	2473	0.175087	0.0624157	high	low	high_low	GSC high_3D low
CGGA_P121	IDHwt_nc	0	1244	0.119027	0.0625097	low	low	low_low	GSC low_3D low
CGGA_1955	nonCodel	1	457	0.111822	0.0625836	low	low	low_low	GSC low_3D low
CGGA_1501	nonCodel	1	222	0.083727	0.062684	low	low	low_low	GSC low_3D low
CGGA_P16	IDHmut_c	0	447	0.179477	0.0628908	high	low	high_low	GSC high_3D low
CGGA_1382	IDHwt_nc	1	284	0.153871	0.0629465	high	low	high_low	GSC high_3D low
CGGA_1404	IDHmut_c	0	2353	0.155738	0.0629504	high	low	high_low	GSC high_3D low
CGGA_D52	IDHmut_c	0	3191	0.203265	0.0629656	high	low	high_low	GSC high_3D low
CGGA_1580	IDHmut_nc	1	1581	0.171979	0.0629708	high	low	high_low	GSC high_3D low
CGGA_1185	IDHwt_nc	1	731	0.152245	0.0630503	high	low	high_low	GSC high_3D low
CGGA_1524	IDHmut_c	1	1004	0.155835	0.0631233	high	low	high_low	GSC high_3D low
CGGA_1227	IDHwt_nc	1	1197	0.172023	0.0631867	high	low	high_low	GSC high_3D low
CGGA_1144	IDHwt_nc	0	2505	0.137237	0.0632123	low	low	low_low	GSC low_3D low
CGGA_1624	IDHmut_nc	1	87	0.0888543	0.0632124	low	low	low_low	GSC low_3D low
CGGA_488	IDHwt_nc	1	435	0.203903	0.0632327	high	low	high_low	GSC high_3D low
CGGA_1743	IDHmut_nc	1	1361	0.146665	0.0632444	high	low	high_low	GSC high_3D low
CGGA_1572	IDHwt_nc	1	160	0.106884	0.063444	low	low	low_low	GSC low_3D low
CGGA_1583	nonCodel	1	1606	0.137872	0.0634724	low	low	low_low	GSC low_3D low
CGGA_D20	IDHmut_nc	1	2367	0.190618	0.0635978	high	low	high_low	GSC high_3D low
CGGA_1384	IDHmut_nc	1	191	0.177113	0.063603	high	low	high_low	GSC high_3D low
CGGA_P492	IDHmut_c	0	575	0.179615	0.0636245	high	low	high_low	GSC high_3D low
CGGA_1641	IDHwt_nc	1	291	0.123558	0.063743	low	low	low_low	GSC low_3D low
CGGA_1307	IDHmut_nc	0	965	0.150824	0.0638674	high	low	high_low	GSC high_3D low
CGGA_815	IDHmut_nc	1	2219	0.171752	0.0638834	high	low	high_low	GSC high_3D low
CGGA_276	IDHmut_nc	0	529	0.17726	0.0639083	high	low	high_low	GSC high_3D low
CGGA_1649	IDHmut_c	0	1844	0.102618	0.063963	low	low	low_low	GSC low_3D low
CGGA_675	IDHmut_c	0	3880	0.211745	0.0639932	high	low	high_low	GSC high_3D low
CGGA_1232	IDHmut_nc	1	2067	0.120111	0.0641131	low	low	low_low	GSC low_3D low
CGGA_1041	IDHwt_nc	0	3204	0.181575	0.0641338	high	low	high_low	GSC high_3D low
CGGA_P30	IDHwt_nc	1	404	-0.0518677	0.064257	low	low	low_low	GSC low_3D low
CGGA_254	IDHmut_c	0	4458	0.16994	0.0643337	high	low	high_low	GSC high_3D low
CGGA_1579	IDHwt_nc	0	2018	0.106891	0.0643432	low	low	low_low	GSC low_3D low
CGGA_867	IDHmut_nc	1	367	0.112662	0.0643959	low	low	low_low	GSC low_3D low
CGGA_1589	IDHwt_nc	1	342	0.158572	0.0643974	high	low	high_low	GSC high_3D low
CGGA_834	IDHwt_nc	0	3683	0.185485	0.0645034	high	low	high_low	GSC high_3D low
CGGA_1526	IDHmut_c	0	2122	0.187601	0.0645147	high	low	high_low	GSC high_3D low
CGGA_1175	IDHmut_nc	1	441	0.159074	0.0645351	high	low	high_low	GSC high_3D low
CGGA_1113	IDHmut_c	1	1265	0.165629	0.0645582	high	low	high_low	GSC high_3D low
CGGA_899	IDHmut_nc	1	231	0.153842	0.0646232	high	low	high_low	GSC high_3D low
CGGA_1223	IDHwt_nc	1	682	0.14236	0.0647161	low	low	low_low	GSC low_3D low
CGGA_1728	IDHmut_nc	1	917	0.129463	0.0647246	low	low	low_low	GSC low_3D low
CGGA_D46	IDHmut_nc	1	300	0.172688	0.0647317	high	low	high_low	GSC high_3D low
CGGA_P500	IDHmut_c	0	567	0.184536	0.0648703	high	low	high_low	GSC high_3D low
CGGA_P421	IDHmut_nc	1	308	0.100289	0.0648834	low	low	low_low	GSC low_3D low
CGGA_1435	IDHmut_nc	1	1657	0.143972	0.0650588	low	low	low_low	GSC low_3D low
CGGA_662	IDHmut_c	1	284	0.184295	0.0650678	high	low	high_low	GSC high_3D low
CGGA_1562	IDHmut_c	0	2045	0.158911	0.0650685	high	low	high_low	GSC high_3D low
CGGA_P199	IDHwt_nc	1	203	0.119972	0.0651441	low	low	low_low	GSC low_3D low
CGGA_757	IDHmut_nc	1	1047	0.164557	0.0651648	high	low	high_low	GSC high_3D low
CGGA_669	IDHwt_c	1	607	0.173201	0.0651889	high	low	high_low	GSC high_3D low
CGGA_1095	IDHmut_nc	1	2778	0.148194	0.0652384	high	low	high_low	GSC high_3D low
CGGA_1387	IDHwt_nc	1	90	0.182059	0.0653547	high	low	high_low	GSC high_3D low
CGGA_1471	IDHmut_nc	0	2249	0.132095	0.0654359	low	low	low_low	GSC low_3D low
CGGA_P308	IDHmut_nc	1	563	0.13786	0.0654659	low	low	low_low	GSC low_3D low
CGGA_P416	IDHmut_c	0	709	0.191343	0.0654679	high	low	high_low	GSC high_3D low
CGGA_474	IDHwt_nc	0	2029	0.0569317	0.0654746	low	low	low_low	GSC low_3D low
CGGA_1097	IDHwt_nc	1	1378	0.14319	0.0655166	low	low	low_low	GSC low_3D low
CGGA_1592	IDHmut_c	1	1588	0.182506	0.065573	high	low	high_low	GSC high_3D low
CGGA_634	IDHmut_nc	1	2633	0.175683	0.0656583	high	low	high_low	GSC high_3D low
CGGA_1504	IDHmut_nc	0	2178	0.114654	0.0656623	low	low	low_low	GSC low_3D low
CGGA_509	IDHwt_nc	1	623	0.118318	0.0657744	low	low	low_low	GSC low_3D low
CGGA_P326	IDHmut_nc	0	854	0.146232	0.065877	low	low	low_low	GSC low_3D low
CGGA_1263	IDHwt_nc	1	772	0.168022	0.06592	high	low	high_low	GSC high_3D low
CGGA_501	IDHmut_c	0	4101	0.188959	0.0659984	high	low	high_low	GSC high_3D low
CGGA_42	IDHmut_c	1	2832	0.156212	0.0661582	high	low	high_low	GSC high_3D low
CGGA_725	IDHmut_c	0	3817	0.172128	0.0661831	high	low	high_low	GSC high_3D low
CGGA_1356	IDHmut_nc	1	948	0.140395	0.0662097	low	low	low_low	GSC low_3D low
CGGA_P163	IDHmut_nc	1	855	0.14724	0.0662356	high	low	high_low	GSC high_3D low
CGGA_1906	IDHmut_nc	1	1054	0.136906	0.0662562	low	low	low_low	GSC low_3D low
CGGA_277	IDHmut	0	4089	0.151432	0.0662871	high	low	high_low	GSC high_3D low
CGGA_554	nonCodel	1	134	0.112067	0.0664011	low	low	low_low	GSC low_3D low
CGGA_705	IDHmut_nc	1	1507	0.130722	0.0665834	low	low	low_low	GSC low_3D low
CGGA_P568	IDHmut_c	1	218	0.133944	0.066626	low	low	low_low	GSC low_3D low
CGGA_1594	nonCodel	0	480	0.111123	0.0667075	low	low	low_low	GSC low_3D low
CGGA_858	IDHmut_c	0	3654	0.206312	0.0667391	high	low	high_low	GSC high_3D low
CGGA_630	IDHmut_c	0	3971	0.197838	0.0667819	high	low	high_low	GSC high_3D low
CGGA_P483	IDHwt_nc	1	299	0.158	0.0668635	high	low	high_low	GSC high_3D low
CGGA_1681	IDHwt_c	1	346	0.0704293	0.0668876	low	low	low_low	GSC low_3D low
CGGA_721	IDHmut_nc	1	2552	0.179223	0.0670475	high	low	high_low	GSC high_3D low
CGGA_D24	IDHmut_nc	1	837	0.169111	0.0671232	high	low	high_low	GSC high_3D low
CGGA_1226	IDHwt_nc	1	670	0.147517	0.0671344	high	low	high_low	GSC high_3D low
CGGA_1749	IDHwt_nc	1	401	0.157148	0.0671634	high	low	high_low	GSC high_3D low
CGGA_1680	IDHmut_nc	1	596	0.10252	0.0672112	low	low	low_low	GSC low_3D low
CGGA_1664	IDHmut_nc	1	1528	0.150126	0.0673561	high	low	high_low	GSC high_3D low
CGGA_P153	IDHmut	0	1122	0.159112	0.0673617	high	low	high_low	GSC high_3D low
CGGA_856	IDHmut_c	0	1297	0.197312	0.0673922	high	low	high_low	GSC high_3D low
CGGA_493	IDHmut_nc	1	2382	0.190313	0.0674394	high	low	high_low	GSC high_3D low
CGGA_J100	IDHmut_nc	NA	NA	0.152289	0.0674562	high	low	high_low	GSC high_3D low
CGGA_1023	IDHwt_nc	1	681	0.158315	0.0674663	high	low	high_low	GSC high_3D low
CGGA_1536	IDHmut_nc	1	840	0.152929	0.0675095	high	low	high_low	GSC high_3D low
CGGA_P411	IDHmut_nc	1	440	0.149976	0.0675351	high	low	high_low	GSC high_3D low
CGGA_P98	IDHmut_nc	1	317	0.145905	0.0675535	low	low	low_low	GSC low_3D low
CGGA_320	IDHmut_c	1	3005	0.189174	0.0676072	high	low	high_low	GSC high_3D low
CGGA_1228	IDHwt_nc	0	2626	0.151419	0.0676944	high	low	high_low	GSC high_3D low
CGGA_1120	IDHmut	1	422	0.18216	0.06776	high	low	high_low	GSC high_3D low
CGGA_638	IDHmut_c	0	2386	0.189173	0.067863	high	low	high_low	GSC high_3D low
CGGA_P283	IDHwt_nc	0	968	0.135296	0.067866	low	low	low_low	GSC low_3D low
CGGA_1559	IDHmut_c	1	603	0.13545	0.067954	low	low	low_low	GSC low_3D low
CGGA_635	IDHmut_c	0	3934	0.208253	0.0679825	high	low	high_low	GSC high_3D low
CGGA_236	IDHmut_c	0	706	0.158623	0.0680925	high	low	high_low	GSC high_3D low
CGGA_1541	IDHwt_nc	1	67	0.149884	0.0681053	high	low	high_low	GSC high_3D low
CGGA_1769	IDHwt_nc	0	1474	0.169792	0.0681282	high	low	high_low	GSC high_3D low
CGGA_D38	IDHmut_c	1	689	0.162934	0.0681438	high	low	high_low	GSC high_3D low
CGGA_1381	IDHmut_nc	1	46	0.157889	0.0682545	high	low	high_low	GSC high_3D low
CGGA_1214	IDHwt_nc	1	604	0.175827	0.0682764	high	low	high_low	GSC high_3D low
CGGA_1908	IDHwt_nc	1	298	0.137649	0.068331	low	low	low_low	GSC low_3D low
CGGA_1820	IDHwt_nc	1	77	0.124434	0.0683412	low	low	low_low	GSC low_3D low
CGGA_279	IDHmut_nc	1	1314	0.127584	0.0684062	low	low	low_low	GSC low_3D low
CGGA_898	IDHmut_nc	1	1663	0.195869	0.0685389	high	high	high_high	GSC high_3D high
CGGA_1521	IDHwt_nc	1	205	0.165557	0.0685855	high	high	high_high	GSC high_3D high
CGGA_P110	IDHwt_nc	1	800	0.16505	0.0686246	high	high	high_high	GSC high_3D high
CGGA_1048	IDHwt_nc	0	703	0.159042	0.0686808	high	high	high_high	GSC high_3D high
CGGA_P310	codel	1	224	0.0995838	0.0686848	low	high	low_high	GSC low_3D high
CGGA_1445	IDHwt	0	2283	-0.0394735	0.0689301	low	high	low_high	GSC low_3D high
CGGA_139	IDHmut_nc	1	694	0.164928	0.0689332	high	high	high_high	GSC high_3D high
CGGA_1421	nonCodel	0	2318	0.108311	0.0689731	low	high	low_high	GSC low_3D high
CGGA_1697	IDHwt_nc	1	89	0.151386	0.069001	high	high	high_high	GSC high_3D high
CGGA_283	IDHmut_c	1	3470	0.200023	0.069104	high	high	high_high	GSC high_3D high
CGGA_1539	IDHmut_nc	0	2088	0.158549	0.0691213	high	high	high_high	GSC high_3D high
CGGA_1738	IDHwt_nc	1	469	0.145495	0.0691311	low	high	low_high	GSC low_3D high
CGGA_1157	IDHwt_nc	1	727	0.146725	0.0692566	high	high	high_high	GSC high_3D high
CGGA_503	IDHmut_nc	0	4084	0.185845	0.0692834	high	high	high_high	GSC high_3D high
CGGA_1148	IDHmut_nc	1	596	0.0877523	0.0695242	low	high	low_high	GSC low_3D high
CGGA_P116	IDHwt	1	305	0.0984885	0.0695358	low	high	low_high	GSC low_3D high
CGGA_1172	IDHmut_nc	0	2744	0.134471	0.0695481	low	high	low_high	GSC low_3D high
CGGA_2081	IDHmut_c	0	571	0.174442	0.069613	high	high	high_high	GSC high_3D high
CGGA_881	IDHwt_nc	1	252	0.123291	0.0696882	low	high	low_high	GSC low_3D high
CGGA_1780	IDHwt	0	1446	0.130579	0.0697535	low	high	low_high	GSC low_3D high
CGGA_D49	IDHmut_c	NA	NA	0.16523	0.0697545	high	high	high_high	GSC high_3D high
CGGA_1866	IDHwt_nc	1	127	0.117311	0.0697899	low	high	low_high	GSC low_3D high
CGGA_1553	IDHmut_nc	1	540	0.16396	0.0699363	high	high	high_high	GSC high_3D high
CGGA_804	IDHwt_nc	0	614	0.144497	0.0700361	low	high	low_high	GSC low_3D high
CGGA_1675	IDHmut_nc	0	1774	0.106016	0.0700674	low	high	low_high	GSC low_3D high
CGGA_1819	IDHwt_nc	0	1323	0.098032	0.0701062	low	high	low_high	GSC low_3D high
CGGA_1413	IDHmut_c	0	2339	0.210615	0.0702574	high	high	high_high	GSC high_3D high
CGGA_1146	IDHmut_nc	0	2498	0.166154	0.0703116	high	high	high_high	GSC high_3D high
CGGA_P102	IDHmut_nc	1	1269	0.104578	0.0703566	low	high	low_high	GSC low_3D high
CGGA_901	IDHmut_nc	1	929	0.158145	0.0703912	high	high	high_high	GSC high_3D high
CGGA_P173	IDHmut_nc	0	1086	0.153406	0.0704161	high	high	high_high	GSC high_3D high
CGGA_1614	IDHmut_nc	1	1079	0.128831	0.0704883	low	high	low_high	GSC low_3D high
CGGA_1002	IDHwt_nc	1	305	0.136277	0.0706029	low	high	low_high	GSC low_3D high
CGGA_1314	IDHmut_nc	1	172	0.122644	0.0706629	low	high	low_high	GSC low_3D high
CGGA_1337	nonCodel	1	2172	0.093529	0.0707255	low	high	low_high	GSC low_3D high
CGGA_1459	IDHwt_nc	1	503	0.164765	0.0707316	high	high	high_high	GSC high_3D high
CGGA_780	IDHwt_nc	1	923	0.135775	0.0707695	low	high	low_high	GSC low_3D high
CGGA_752	IDHmut_c	0	3680	0.194564	0.070835	high	high	high_high	GSC high_3D high
CGGA_1281	IDHwt_c	0	2521	0.1861	0.0710932	high	high	high_high	GSC high_3D high
CGGA_1111	IDHmut_nc	1	2696	0.105182	0.0710981	low	high	low_high	GSC low_3D high
CGGA_P596	IDHmut_c	0	411	0.0980568	0.0712392	low	high	low_high	GSC low_3D high
CGGA_1256	nonCodel	0	2557	0.126954	0.0713709	low	high	low_high	GSC low_3D high
CGGA_D07	IDHmut_c	0	3353	0.19376	0.0714588	high	high	high_high	GSC high_3D high
CGGA_1911	IDHwt_nc	0	1075	0.0238214	0.0714796	low	high	low_high	GSC low_3D high
CGGA_D18	IDHwt_nc	NA	NA	0.178674	0.0716066	high	high	high_high	GSC high_3D high
CGGA_521	IDHwt_nc	1	514	0.155099	0.0716154	high	high	high_high	GSC high_3D high
CGGA_1619	IDHmut_nc	1	766	0.124518	0.0716702	low	high	low_high	GSC low_3D high
CGGA_1013	IDHmut_nc	1	1725	0.155931	0.071778	high	high	high_high	GSC high_3D high
CGGA_P122	IDHmut_c	0	1274	0.176262	0.0718086	high	high	high_high	GSC high_3D high
CGGA_1654	IDHwt_nc	NA	NA	0.116541	0.0719161	low	high	low_high	GSC low_3D high
CGGA_499	IDHwt_nc	1	122	0.16847	0.0720802	high	high	high_high	GSC high_3D high
CGGA_P109	IDHmut_nc	1	407	0.105203	0.0722683	low	high	low_high	GSC low_3D high
CGGA_1140	IDHwt_nc	1	921	0.145459	0.0723471	low	high	low_high	GSC low_3D high
CGGA_P364	IDHmut_nc	1	495	0.103949	0.0723995	low	high	low_high	GSC low_3D high
CGGA_P422	IDHmut_c	0	731	0.18351	0.072414	high	high	high_high	GSC high_3D high
CGGA_1912	nonCodel	1	507	0.0635889	0.072492	low	high	low_high	GSC low_3D high
CGGA_1631	IDHwt_nc	1	221	0.128328	0.072519	low	high	low_high	GSC low_3D high
CGGA_1198	IDHmut	0	2679	0.145935	0.0725879	low	high	low_high	GSC low_3D high
CGGA_603	IDHmut_nc	0	168	0.164366	0.0728036	high	high	high_high	GSC high_3D high
CGGA_P174	IDHmut_c	0	1120	0.183916	0.0728252	high	high	high_high	GSC high_3D high
CGGA_485	IDHmut_c	0	2437	0.196339	0.0728584	high	high	high_high	GSC high_3D high
CGGA_1660	IDHwt_c	0	433	0.0164665	0.0728781	low	high	low_high	GSC low_3D high
CGGA_1142	IDHwt_nc	1	1005	0.123629	0.0728795	low	high	low_high	GSC low_3D high
CGGA_1875	IDHwt_nc	0	1178	0.114076	0.0729444	low	high	low_high	GSC low_3D high
CGGA_1014	IDHwt_nc	1	263	0.168958	0.0729778	high	high	high_high	GSC high_3D high
CGGA_400	IDHmut_nc	1	1321	0.16538	0.0730085	high	high	high_high	GSC high_3D high
CGGA_1714	codel	0	1654	0.143656	0.073126	low	high	low_high	GSC low_3D high
CGGA_507	IDHmut_nc	1	302	0.155066	0.0731377	high	high	high_high	GSC high_3D high
CGGA_P136	IDHwt	1	842	0.1391	0.0731594	low	high	low_high	GSC low_3D high
CGGA_785	IDHmut_c	1	3517	0.188775	0.0734076	high	high	high_high	GSC high_3D high
CGGA_1558	IDHwt_nc	1	130	0.116879	0.0736119	low	high	low_high	GSC low_3D high
CGGA_1318	IDHmut_nc	0	1497	0.112538	0.0737464	low	high	low_high	GSC low_3D high
CGGA_763	IDHwt_nc	0	319	0.152327	0.073889	high	high	high_high	GSC high_3D high
CGGA_2129	IDHmut_nc	0	439	0.137955	0.0741754	low	high	low_high	GSC low_3D high
CGGA_P107	IDHmut_nc	NA	NA	0.150831	0.0743077	high	high	high_high	GSC high_3D high
CGGA_905	IDHmut_nc	1	3174	0.164328	0.0745514	high	high	high_high	GSC high_3D high
CGGA_1750	IDHwt_nc	1	250	0.134057	0.0746392	low	high	low_high	GSC low_3D high
CGGA_707	IDHmut_c	1	3299	0.186828	0.074684	high	high	high_high	GSC high_3D high
CGGA_591	IDHmut_nc	1	1654	0.164685	0.0747266	high	high	high_high	GSC high_3D high
CGGA_1330	IDHmut_nc	0	2457	0.138277	0.0747733	low	high	low_high	GSC low_3D high
CGGA_1437	IDHwt_nc	1	1037	0.146932	0.0747981	high	high	high_high	GSC high_3D high
CGGA_2013	IDHmut_c	1	139	0.145306	0.0749449	low	high	low_high	GSC low_3D high
CGGA_689	IDHmut_c	0	3864	0.185176	0.0750103	high	high	high_high	GSC high_3D high
CGGA_1640	nonCodel	0	1886	0.132089	0.0750832	low	high	low_high	GSC low_3D high
CGGA_1408	IDHwt_nc	1	1362	0.170668	0.0750871	high	high	high_high	GSC high_3D high
CGGA_852	IDHwt_nc	1	169	0.164641	0.0750968	high	high	high_high	GSC high_3D high
CGGA_1295	IDHmut_nc	1	310	0.137678	0.0751706	low	high	low_high	GSC low_3D high
CGGA_1141	IDHwt_nc	1	432	0.127801	0.0751792	low	high	low_high	GSC low_3D high
CGGA_P155	IDHwt_nc	0	1121	0.174804	0.0752979	high	high	high_high	GSC high_3D high
CGGA_599	IDHwt_nc	1	418	0.164412	0.0753407	high	high	high_high	GSC high_3D high
CGGA_1409	IDHmut_nc	0	2337	0.180075	0.07536	high	high	high_high	GSC high_3D high
CGGA_541	IDHwt_nc	0	4047	0.15794	0.0754753	high	high	high_high	GSC high_3D high
CGGA_909	IDHmut_nc	0	3582	0.197297	0.0754852	high	high	high_high	GSC high_3D high
CGGA_2002	IDHmut_nc	1	572	0.136538	0.0755677	low	high	low_high	GSC low_3D high
CGGA_791	IDHwt_nc	1	252	0.180853	0.0756138	high	high	high_high	GSC high_3D high
CGGA_2106	IDHmut_c	0	501	0.143073	0.0756157	low	high	low_high	GSC low_3D high
CGGA_1520	IDHwt_nc	1	297	0.131163	0.0756854	low	high	low_high	GSC low_3D high
CGGA_796	IDHwt_nc	0	559	0.170486	0.075704	high	high	high_high	GSC high_3D high
CGGA_2039	IDHwt_nc	NA	NA	0.105781	0.07575	low	high	low_high	GSC low_3D high
CGGA_1523	IDHmut_nc	0	2141	0.167531	0.0759414	high	high	high_high	GSC high_3D high
CGGA_490	IDHmut_c	0	3804	0.195987	0.0759697	high	high	high_high	GSC high_3D high
CGGA_1608	IDHmut_nc	0	1953	0.103515	0.076006	low	high	low_high	GSC low_3D high
CGGA_P295	IDHwt_nc	1	273	0.124694	0.076041	low	high	low_high	GSC low_3D high
CGGA_1345	IDHmut_c	0	2437	0.138254	0.076066	low	high	low_high	GSC low_3D high
CGGA_1359	IDHwt_nc	1	343	0.133838	0.0762803	low	high	low_high	GSC low_3D high
CGGA_659	IDHwt_nc	0	730	0.159712	0.0764154	high	high	high_high	GSC high_3D high
CGGA_1139	IDHwt_nc	1	1196	0.161825	0.0764224	high	high	high_high	GSC high_3D high
CGGA_P633	IDHmut_nc	0	327	0.194196	0.0765107	high	high	high_high	GSC high_3D high
CGGA_1588	IDHwt_nc	0	2003	0.0747335	0.0765142	low	high	low_high	GSC low_3D high
CGGA_761	IDHmut_nc	1	1840	0.182411	0.0765319	high	high	high_high	GSC high_3D high
CGGA_835	IDHmut_c	0	517	0.189749	0.076562	high	high	high_high	GSC high_3D high
CGGA_1447	IDHwt	1	308	0.139254	0.0766004	low	high	low_high	GSC low_3D high
CGGA_878	IDHwt_nc	1	863	0.157581	0.0767398	high	high	high_high	GSC high_3D high
CGGA_727	IDHwt_nc	1	1023	0.199133	0.0767772	high	high	high_high	GSC high_3D high
CGGA_1419	IDHwt_nc	1	249	0.148102	0.0768326	high	high	high_high	GSC high_3D high
CGGA_1615	IDHwt_c	1	586	0.0624089	0.0768734	low	high	low_high	GSC low_3D high
CGGA_D30	IDHwt_nc	1	215	0.171985	0.0769578	high	high	high_high	GSC high_3D high
CGGA_1840	IDHwt_nc	0	1179	0.152955	0.077263	high	high	high_high	GSC high_3D high
CGGA_272	IDHwt_nc	1	217	0.103301	0.077353	low	high	low_high	GSC low_3D high
CGGA_1370	IDHwt_nc	0	325	0.171563	0.0773646	high	high	high_high	GSC high_3D high
CGGA_1472	nonCodel	1	1025	0.0628547	0.0773788	low	high	low_high	GSC low_3D high
CGGA_1326	IDHmut_nc	1	322	0.146	0.0778117	low	high	low_high	GSC low_3D high
CGGA_658	IDHwt_nc	1	372	0.188192	0.0779076	high	high	high_high	GSC high_3D high
CGGA_1700	IDHmut_c	0	1696	0.150289	0.0780339	high	high	high_high	GSC high_3D high
CGGA_P501	IDHmut_nc	0	563	0.150844	0.0782126	high	high	high_high	GSC high_3D high
CGGA_2038	IDHmut_nc	1	NA	0.153913	0.078238	high	high	high_high	GSC high_3D high
CGGA_846	IDHwt_nc	0	2991	0.0918973	0.0783027	low	high	low_high	GSC low_3D high
CGGA_369	IDHmut_nc	0	4271	0.13893	0.0783423	low	high	low_high	GSC low_3D high
CGGA_J130	IDHwt_nc	0	2806	0.165726	0.0784119	high	high	high_high	GSC high_3D high
CGGA_681	IDHwt	1	110	0.166667	0.0784384	high	high	high_high	GSC high_3D high
CGGA_1670	IDHwt_nc	1	365	0.152263	0.0784391	high	high	high_high	GSC high_3D high
CGGA_1703	IDHmut_nc	0	1592	0.120206	0.078463	low	high	low_high	GSC low_3D high
CGGA_1644	IDHwt_nc	1	173	0.088011	0.0789736	low	high	low_high	GSC low_3D high
CGGA_D11	IDHwt_nc	1	827	0.171852	0.0790319	high	high	high_high	GSC high_3D high
CGGA_738	IDHmut_nc	0	3802	0.189267	0.0791927	high	high	high_high	GSC high_3D high
CGGA_1272	IDHmut_nc	1	124	0.154729	0.0792562	high	high	high_high	GSC high_3D high
CGGA_565	IDHwt_nc	0	3605	0.176868	0.0793362	high	high	high_high	GSC high_3D high
CGGA_1188	IDHmut_nc	1	256	0.117706	0.0794201	low	high	low_high	GSC low_3D high
CGGA_P144	IDHmut_nc	0	1196	0.169074	0.0794237	high	high	high_high	GSC high_3D high
CGGA_1426	IDHwt_nc	1	133	0.161789	0.0795087	high	high	high_high	GSC high_3D high
CGGA_1565	IDHmut_nc	0	1417	0.11453	0.0795159	low	high	low_high	GSC low_3D high
CGGA_1716	IDHmut_nc	1	951	0.14235	0.0795412	low	high	low_high	GSC low_3D high
CGGA_1715	IDHwt_nc	0	1653	0.154424	0.0795464	high	high	high_high	GSC high_3D high
CGGA_P145	IDHmut_nc	1	308	0.134522	0.0795902	low	high	low_high	GSC low_3D high
CGGA_808	IDHwt_nc	0	1167	0.144914	0.0796032	low	high	low_high	GSC low_3D high
CGGA_719	IDHmut	1	101	0.142198	0.0796393	low	high	low_high	GSC low_3D high
CGGA_P142	IDHmut_c	0	1195	0.1569	0.0796462	high	high	high_high	GSC high_3D high
CGGA_632	IDHmut_nc	1	576	0.137256	0.0796933	low	high	low_high	GSC low_3D high
CGGA_510	IDHmut_c	0	4077	0.189942	0.0797134	high	high	high_high	GSC high_3D high
CGGA_1587	IDHmut_nc	1	750	0.130795	0.0797949	low	high	low_high	GSC low_3D high
CGGA_1248	IDHwt_nc	1	138	0.143387	0.0801761	low	high	low_high	GSC low_3D high
CGGA_759	IDHmut_nc	1	1263	0.186585	0.0803033	high	high	high_high	GSC high_3D high
CGGA_2053	IDHwt_c	0	640	0.148372	0.0804256	high	high	high_high	GSC high_3D high
CGGA_1211	IDHmut_c	0	2654	0.179006	0.0806309	high	high	high_high	GSC high_3D high
CGGA_1329	IDHmut_nc	1	326	0.128574	0.0806344	low	high	low_high	GSC low_3D high
CGGA_2024	IDHwt_nc	1	328	0.146388	0.0807311	low	high	low_high	GSC low_3D high
CGGA_1066	IDHmut_nc	1	723	0.147583	0.0807944	high	high	high_high	GSC high_3D high
CGGA_1052	IDHmut_c	0	2964	0.168074	0.0808069	high	high	high_high	GSC high_3D high
CGGA_730	IDHmut_c	1	2118	0.154781	0.0808357	high	high	high_high	GSC high_3D high
CGGA_760	IDHmut_c	0	3780	0.196599	0.0809035	high	high	high_high	GSC high_3D high
CGGA_337	IDHmut_nc	1	1008	0.18705	0.0809315	high	high	high_high	GSC high_3D high
CGGA_1500	IDHwt_nc	1	108	0.152793	0.0811393	high	high	high_high	GSC high_3D high
CGGA_P18	IDHmut_nc	1	387	0.151246	0.0811764	high	high	high_high	GSC high_3D high
CGGA_P385	IDHwt_nc	0	754	0.140281	0.0812099	low	high	low_high	GSC low_3D high
CGGA_P159	IDHwt_nc	1	211	0.167271	0.0812956	high	high	high_high	GSC high_3D high
CGGA_1027	IDHmut_c	0	2688	0.12748	0.0813714	low	high	low_high	GSC low_3D high
CGGA_479	IDHmut_c	0	4119	0.176586	0.0813801	high	high	high_high	GSC high_3D high
CGGA_2047	IDHwt_nc	1	598	0.162224	0.0814598	high	high	high_high	GSC high_3D high
CGGA_265	IDHmut_nc	0	3959	0.126263	0.08146	low	high	low_high	GSC low_3D high
CGGA_1137	IDHwt	0	2848	0.160024	0.0815555	high	high	high_high	GSC high_3D high
CGGA_1953	IDHwt_nc	1	73	0.0903111	0.0816851	low	high	low_high	GSC low_3D high
CGGA_1325	IDHwt	NA	NA	0.152426	0.0817481	high	high	high_high	GSC high_3D high
CGGA_1012	IDHmut_nc	0	3407	0.109066	0.0819436	low	high	low_high	GSC low_3D high
CGGA_1729	IDHwt_nc	1	244	0.137396	0.0819726	low	high	low_high	GSC low_3D high
CGGA_1418	IDHwt	1	287	0.137405	0.0821019	low	high	low_high	GSC low_3D high
CGGA_1058	IDHmut_nc	1	995	0.140287	0.0821313	low	high	low_high	GSC low_3D high
CGGA_1026	IDHwt_nc	1	1570	0.154109	0.082233	high	high	high_high	GSC high_3D high
CGGA_1591	IDHmut_nc	1	1133	0.196362	0.0822363	high	high	high_high	GSC high_3D high
CGGA_413	IDHwt_nc	0	183	0.163664	0.0825204	high	high	high_high	GSC high_3D high
CGGA_P311	IDHmut_nc	0	884	0.0742334	0.0825853	low	high	low_high	GSC low_3D high
CGGA_1159	IDHmut_nc	0	2792	0.137415	0.0826072	low	high	low_high	GSC low_3D high
CGGA_1008	IDHwt_nc	1	315	0.176856	0.0827716	high	high	high_high	GSC high_3D high
CGGA_1406	IDHmut_nc	1	2154	0.15526	0.0829622	high	high	high_high	GSC high_3D high
CGGA_1091	IDHwt_nc	1	1116	0.180233	0.0830108	high	high	high_high	GSC high_3D high
CGGA_1694	IDHwt_nc	1	624	0.0789075	0.0830335	low	high	low_high	GSC low_3D high
CGGA_1378	IDHwt	1	378	0.142674	0.0830388	low	high	low_high	GSC low_3D high
CGGA_P280	IDHwt_nc	0	979	0.127168	0.0830514	low	high	low_high	GSC low_3D high
CGGA_1605	IDHwt_nc	1	321	0.135074	0.0831734	low	high	low_high	GSC low_3D high
CGGA_1354	IDHwt_nc	1	530	0.136877	0.083225	low	high	low_high	GSC low_3D high
CGGA_1487	IDHwt_nc	1	520	0.125431	0.0832681	low	high	low_high	GSC low_3D high
CGGA_1420	IDHwt_nc	1	364	0.12696	0.083342	low	high	low_high	GSC low_3D high
CGGA_1865	IDHwt_nc	1	89	0.140877	0.0834868	low	high	low_high	GSC low_3D high
CGGA_290	IDHmut_c	0	4390	0.20499	0.0835121	high	high	high_high	GSC high_3D high
CGGA_1791	IDHwt	1	855	0.15263	0.083603	high	high	high_high	GSC high_3D high
CGGA_1374	IDHmut_nc	1	141	0.140879	0.0836378	low	high	low_high	GSC low_3D high
CGGA_D47	IDHmut_c	1	1048	0.176852	0.0837	high	high	high_high	GSC high_3D high
CGGA_D21	IDHmut_nc	1	1208	0.15811	0.0838945	high	high	high_high	GSC high_3D high
CGGA_1391	IDHwt_nc	0	426	0.121571	0.083902	low	high	low_high	GSC low_3D high
CGGA_1075	IDHwt_nc	1	398	0.0955243	0.0842281	low	high	low_high	GSC low_3D high
CGGA_1024	IDHwt_nc	1	3074	0.182988	0.0842877	high	high	high_high	GSC high_3D high
CGGA_P112	IDHwt_nc	1	834	0.162936	0.0843598	high	high	high_high	GSC high_3D high
CGGA_1817	IDHwt_nc	1	399	0.133565	0.0846252	low	high	low_high	GSC low_3D high
CGGA_1235	IDHmut_nc	0	2616	0.149856	0.0848652	high	high	high_high	GSC high_3D high
CGGA_1156	IDHmut_nc	0	2805	0.128322	0.0848764	low	high	low_high	GSC low_3D high
CGGA_1677	nonCodel	NA	NA	0.116281	0.0849452	low	high	low_high	GSC low_3D high
CGGA_1760	IDHwt_nc	1	459	0.157151	0.084963	high	high	high_high	GSC high_3D high
CGGA_1494	IDHwt	1	269	0.131911	0.0850279	low	high	low_high	GSC low_3D high
CGGA_1078	IDHwt_nc	1	315	0.169923	0.0851081	high	high	high_high	GSC high_3D high
CGGA_1130	IDHmut_nc	1	402	0.124475	0.0851808	low	high	low_high	GSC low_3D high
CGGA_1773	IDHwt_nc	1	104	0.14679	0.0852658	high	high	high_high	GSC high_3D high
CGGA_1136	IDHmut_nc	1	236	0.152232	0.0855245	high	high	high_high	GSC high_3D high
CGGA_1708	IDHwt_nc	1	1122	0.0590152	0.0856687	low	high	low_high	GSC low_3D high
CGGA_P594	IDHwt_nc	1	84	0.165417	0.0857712	high	high	high_high	GSC high_3D high
CGGA_1135	IDHwt_nc	1	1244	0.113921	0.0860971	low	high	low_high	GSC low_3D high
CGGA_358	IDHmut_nc	1	122	0.141752	0.0861489	low	high	low_high	GSC low_3D high
CGGA_1899	IDHwt_nc	1	176	0.127582	0.0863319	low	high	low_high	GSC low_3D high
CGGA_P346	IDHmut_nc	0	522	0.119433	0.0863991	low	high	low_high	GSC low_3D high
CGGA_P392	IDHmut_c	0	741	0.193115	0.0866375	high	high	high_high	GSC high_3D high
CGGA_1388	IDHmut_nc	1	485	0.148477	0.08666	high	high	high_high	GSC high_3D high
CGGA_1392	IDHwt_nc	1	473	0.091797	0.086891	low	high	low_high	GSC low_3D high
CGGA_P87	IDHmut_nc	1	240	0.102472	0.0869939	low	high	low_high	GSC low_3D high
CGGA_1461	IDHwt_nc	1	226	0.150693	0.0871077	high	high	high_high	GSC high_3D high
CGGA_564	IDHwt_nc	1	679	0.201641	0.0871404	high	high	high_high	GSC high_3D high
CGGA_1192	IDHmut_nc	0	2693	0.141905	0.0872979	low	high	low_high	GSC low_3D high
CGGA_1216	IDHwt_nc	1	312	0.11795	0.0873222	low	high	low_high	GSC low_3D high
CGGA_1826	IDHwt_nc	1	44	0.168434	0.0873624	high	high	high_high	GSC high_3D high
CGGA_1260	IDHwt_nc	1	177	0.107668	0.087488	low	high	low_high	GSC low_3D high
CGGA_1613	IDHwt_nc	0	250	0.0804932	0.087519	low	high	low_high	GSC low_3D high
CGGA_1739	IDHmut_nc	1	515	0.158027	0.0876162	high	high	high_high	GSC high_3D high
CGGA_D58	IDHwt_c	1	181	0.172061	0.0881791	high	high	high_high	GSC high_3D high
CGGA_1346	IDHwt_nc	1	284	0.162569	0.0881882	high	high	high_high	GSC high_3D high
CGGA_1634	IDHwt_nc	1	366	0.0979117	0.0882253	low	high	low_high	GSC low_3D high
CGGA_1380	IDHwt_nc	1	291	0.143942	0.0883645	low	high	low_high	GSC low_3D high
CGGA_1257	IDHwt_nc	1	192	0.15421	0.0883718	high	high	high_high	GSC high_3D high
CGGA_J024	IDHmut_nc	0	2801	0.161281	0.0883775	high	high	high_high	GSC high_3D high
CGGA_545	IDHmut_nc	1	555	0.167141	0.0886027	high	high	high_high	GSC high_3D high
CGGA_P265	IDHwt	1	779	0.133932	0.0886481	low	high	low_high	GSC low_3D high
CGGA_2082	IDHwt_nc	NA	NA	0.124711	0.0887155	low	high	low_high	GSC low_3D high
CGGA_P461	IDHmut_nc	0	626	0.169606	0.0887832	high	high	high_high	GSC high_3D high
CGGA_1543	IDHmut_nc	1	723	0.119539	0.0889291	low	high	low_high	GSC low_3D high
CGGA_530	IDHwt_nc	1	506	0.147829	0.0890168	high	high	high_high	GSC high_3D high
CGGA_1542	IDHmut	0	184	0.156414	0.0890522	high	high	high_high	GSC high_3D high
CGGA_1597	IDHwt_nc	1	174	0.12197	0.0890725	low	high	low_high	GSC low_3D high
CGGA_1238	IDHwt_nc	0	2611	0.158158	0.0891083	high	high	high_high	GSC high_3D high
CGGA_1508	IDHmut_nc	1	1049	0.117986	0.0891632	low	high	low_high	GSC low_3D high
CGGA_P388	IDHmut_nc	1	293	0.11367	0.0892044	low	high	low_high	GSC low_3D high
CGGA_850	IDHwt_nc	0	564	0.181247	0.0892409	high	high	high_high	GSC high_3D high
CGGA_1514	IDHwt	1	76	0.182049	0.0893431	high	high	high_high	GSC high_3D high
CGGA_P106	IDHwt_nc	1	71	0.120867	0.0898469	low	high	low_high	GSC low_3D high
CGGA_P623	IDHmut_nc	NA	NA	0.15646	0.0902224	high	high	high_high	GSC high_3D high
CGGA_1412	IDHmut_c	1	296	0.16749	0.0903702	high	high	high_high	GSC high_3D high
CGGA_D09	IDHwt_nc	1	233	0.149017	0.090652	high	high	high_high	GSC high_3D high
CGGA_273	IDHmut_nc	1	2635	0.169762	0.090778	high	high	high_high	GSC high_3D high
CGGA_1538	IDHwt_nc	1	247	0.134251	0.0907982	low	high	low_high	GSC low_3D high
CGGA_1502	IDHmut_c	0	2185	0.139263	0.0908697	low	high	low_high	GSC low_3D high
CGGA_1474	IDHmut	0	333	0.177819	0.0908738	high	high	high_high	GSC high_3D high
CGGA_1603	IDHwt_nc	1	356	-0.030547	0.0909139	low	high	low_high	GSC low_3D high
CGGA_1776	IDHwt_nc	1	259	0.148929	0.0909554	high	high	high_high	GSC high_3D high
CGGA_1081	IDHwt_nc	1	216	0.162779	0.0909774	high	high	high_high	GSC high_3D high
CGGA_1053	IDHwt_nc	1	370	0.146592	0.0910257	low	high	low_high	GSC low_3D high
CGGA_1457	IDHwt_nc	1	312	0.105352	0.0910927	low	high	low_high	GSC low_3D high
CGGA_773	IDHmut_nc	1	443	0.186771	0.0911532	high	high	high_high	GSC high_3D high
CGGA_D59	IDHmut_nc	0	2778	0.175195	0.0913372	high	high	high_high	GSC high_3D high
CGGA_694	IDHmut_nc	1	1194	0.153581	0.0915389	high	high	high_high	GSC high_3D high
CGGA_1736	IDHwt_nc	1	938	0.116916	0.0916478	low	high	low_high	GSC low_3D high
CGGA_1610	codel	1	1058	0.0852404	0.0916616	low	high	low_high	GSC low_3D high
CGGA_1006	IDHwt_nc	1	254	0.125776	0.0917463	low	high	low_high	GSC low_3D high
CGGA_1554	IDHmut_c	1	824	0.151784	0.0918299	high	high	high_high	GSC high_3D high
CGGA_1353	IDHwt_nc	1	1022	0.146648	0.0919193	high	high	high_high	GSC high_3D high
CGGA_1462	IDHwt_nc	1	174	0.132528	0.0919829	low	high	low_high	GSC low_3D high
CGGA_1607	IDHmut_c	1	1333	0.132829	0.0920791	low	high	low_high	GSC low_3D high
CGGA_2062	IDHmut_nc	1	41	0.133025	0.0921507	low	high	low_high	GSC low_3D high
CGGA_1722	IDHwt	1	349	0.11289	0.0922346	low	high	low_high	GSC low_3D high
CGGA_1422	IDHwt	1	204	0.119732	0.0922872	low	high	low_high	GSC low_3D high
CGGA_D03	IDHwt_nc	1	423	0.137504	0.0924023	low	high	low_high	GSC low_3D high
CGGA_256	IDHmut_nc	0	158	0.181544	0.0924922	high	high	high_high	GSC high_3D high
CGGA_1070	IDHwt_nc	1	333	0.175605	0.0925427	high	high	high_high	GSC high_3D high
CGGA_1473	nonCodel	1	265	0.0344276	0.0926362	low	high	low_high	GSC low_3D high
CGGA_676	IDHwt_nc	1	376	0.154383	0.0928423	high	high	high_high	GSC high_3D high
CGGA_1258	IDHwt_nc	1	114	0.139498	0.0929313	low	high	low_high	GSC low_3D high
CGGA_1833	IDHwt_nc	1	494	0.147503	0.0930729	high	high	high_high	GSC high_3D high
CGGA_309	IDHwt	1	139	0.168479	0.0932831	high	high	high_high	GSC high_3D high
CGGA_1205	IDHwt	1	929	0.157254	0.0934444	high	high	high_high	GSC high_3D high
CGGA_1390	IDHmut_nc	0	2050	0.135222	0.093547	low	high	low_high	GSC low_3D high
CGGA_492	IDHwt_nc	0	652	0.107166	0.0937813	low	high	low_high	GSC low_3D high
CGGA_837	IDHwt_nc	1	432	0.1567	0.093918	high	high	high_high	GSC high_3D high
CGGA_P28	IDHwt_nc	1	107	0.142915	0.0944561	low	high	low_high	GSC low_3D high
CGGA_812	IDHmut_c	0	3705	0.179021	0.0944675	high	high	high_high	GSC high_3D high
CGGA_1698	IDHwt_nc	1	388	0.106953	0.0944821	low	high	low_high	GSC low_3D high
CGGA_1829	IDHwt_nc	0	801	0.140124	0.0945906	low	high	low_high	GSC low_3D high
CGGA_1460	IDHwt_nc	1	209	0.168644	0.0949184	high	high	high_high	GSC high_3D high
CGGA_902	IDHwt_nc	1	193	0.109447	0.0950987	low	high	low_high	GSC low_3D high
CGGA_494	IDHwt_nc	0	4109	0.166778	0.0951578	high	high	high_high	GSC high_3D high
CGGA_120	IDHwt_nc	1	288	0.119097	0.0952847	low	high	low_high	GSC low_3D high
CGGA_864	IDHmut_c	0	3647	0.189728	0.095368	high	high	high_high	GSC high_3D high
CGGA_1371	IDHwt_nc	0	2403	0.0813428	0.0954242	low	high	low_high	GSC low_3D high
CGGA_679	IDHwt_nc	1	263	0.151367	0.0954468	high	high	high_high	GSC high_3D high
CGGA_251	IDHmut_nc	0	1299	0.194739	0.0955016	high	high	high_high	GSC high_3D high
CGGA_342	IDHwt	1	500	0.158455	0.0956827	high	high	high_high	GSC high_3D high
CGGA_1099	IDHwt_nc	1	122	0.108053	0.0957125	low	high	low_high	GSC low_3D high
CGGA_1688	IDHwt_nc	1	51	0.109996	0.0957704	low	high	low_high	GSC low_3D high
CGGA_1604	IDHmut_nc	1	740	0.0770154	0.0958365	low	high	low_high	GSC low_3D high
CGGA_1215	IDHmut_nc	1	29	0.171057	0.0958759	high	high	high_high	GSC high_3D high
CGGA_1275	IDHwt_nc	1	183	0.0376339	0.0965284	low	high	low_high	GSC low_3D high
CGGA_2056	IDHmut_nc	0	628	0.0701976	0.0965665	low	high	low_high	GSC low_3D high
CGGA_P178	IDHwt	0	1080	0.138728	0.0967555	low	high	low_high	GSC low_3D high
CGGA_288	IDHmut_c	1	1057	0.152736	0.0967951	high	high	high_high	GSC high_3D high
CGGA_1505	IDHmut_nc	1	172	0.153839	0.0968918	high	high	high_high	GSC high_3D high
CGGA_P180	IDHmut	1	260	0.120862	0.0973905	low	high	low_high	GSC low_3D high
CGGA_2046	IDHmut_nc	1	251	0.156427	0.0977332	high	high	high_high	GSC high_3D high
CGGA_P438	IDHmut_c	0	662	0.190685	0.0978791	high	high	high_high	GSC high_3D high
CGGA_1767	IDHwt	1	86	0.0809332	0.0979051	low	high	low_high	GSC low_3D high
CGGA_1324	IDHmut_c	1	848	0.176483	0.0981532	high	high	high_high	GSC high_3D high
CGGA_1764	IDHmut_nc	1	710	0.11873	0.0982621	low	high	low_high	GSC low_3D high
CGGA_1184	IDHmut_nc	1	156	0.142786	0.0982654	low	high	low_high	GSC low_3D high
CGGA_818	IDHmut_nc	0	3697	0.173933	0.0985036	high	high	high_high	GSC high_3D high
CGGA_487	IDHwt_nc	1	156	0.133735	0.09853	low	high	low_high	GSC low_3D high
CGGA_1079	IDHwt_nc	1	471	0.160947	0.0988231	high	high	high_high	GSC high_3D high
CGGA_D44	IDHwt_nc	1	313	0.16833	0.0988903	high	high	high_high	GSC high_3D high
CGGA_108	IDHwt_nc	1	366	0.131431	0.099099	low	high	low_high	GSC low_3D high
CGGA_887	IDHwt_nc	0	1011	0.136672	0.0993559	low	high	low_high	GSC low_3D high
CGGA_1682	IDHwt_nc	1	345	0.173057	0.0994782	high	high	high_high	GSC high_3D high
CGGA_P328	IDHmut_nc	1	580	0.125383	0.0999757	low	high	low_high	GSC low_3D high
CGGA_1180	IDHwt_nc	0	1226	0.121692	0.100171	low	high	low_high	GSC low_3D high
CGGA_1004	IDHwt_nc	1	899	0.111182	0.100366	low	high	low_high	GSC low_3D high
CGGA_861	IDHwt_nc	1	893	0.160779	0.100398	high	high	high_high	GSC high_3D high
CGGA_D33	IDHmut_nc	1	116	0.164617	0.101464	high	high	high_high	GSC high_3D high
CGGA_P115	IDHwt	0	1262	0.141659	0.101701	low	high	low_high	GSC low_3D high
CGGA_1160	IDHmut_nc	1	426	0.138793	0.101742	low	high	low_high	GSC low_3D high
CGGA_1659	IDHwt_nc	1	387	0.113217	0.10175	low	high	low_high	GSC low_3D high
CGGA_107	IDHwt_nc	1	2156	0.162852	0.101775	high	high	high_high	GSC high_3D high
CGGA_1475	IDHmut_nc	1	182	0.151061	0.101786	high	high	high_high	GSC high_3D high
CGGA_1152	IDHwt_nc	0	2812	0.115933	0.101821	low	high	low_high	GSC low_3D high
CGGA_245	IDHmut_nc	1	318	0.146046	0.102075	low	high	low_high	GSC low_3D high
CGGA_1744	nonCodel	0	1556	0.0865411	0.102115	low	high	low_high	GSC low_3D high
CGGA_1171	IDHwt_nc	1	412	0.121596	0.1023	low	high	low_high	GSC low_3D high
CGGA_1334	IDHwt_nc	1	146	0.134293	0.102372	low	high	low_high	GSC low_3D high
CGGA_1007	IDHwt_nc	1	345	0.170176	0.102414	high	high	high_high	GSC high_3D high
CGGA_1299	IDHwt_nc	1	550	0.148698	0.102565	high	high	high_high	GSC high_3D high
CGGA_1537	IDHwt_nc	1	97	0.113542	0.102817	low	high	low_high	GSC low_3D high
CGGA_P164	IDHwt	0	1190	0.106109	0.103003	low	high	low_high	GSC low_3D high
CGGA_831	IDHwt_nc	1	546	0.122566	0.103137	low	high	low_high	GSC low_3D high
CGGA_1601	IDHwt_nc	1	710	0.113469	0.10316	low	high	low_high	GSC low_3D high
CGGA_P175	IDHwt	1	183	0.154783	0.103241	high	high	high_high	GSC high_3D high
CGGA_333	IDHmut_nc	0	1783	0.207885	0.103537	high	high	high_high	GSC high_3D high
CGGA_2003	IDHmut_nc	0	827	0.14772	0.103617	high	high	high_high	GSC high_3D high
CGGA_1145	IDHwt_nc	1	239	0.147962	0.103664	high	high	high_high	GSC high_3D high
CGGA_1815	IDHwt_nc	1	185	0.142474	0.103696	low	high	low_high	GSC low_3D high
CGGA_1687	IDHwt_nc	0	1738	0.0734368	0.103793	low	high	low_high	GSC low_3D high
CGGA_1548	IDHwt_nc	1	1054	0.119538	0.103898	low	high	low_high	GSC low_3D high
CGGA_1452	IDHwt_nc	1	468	0.101976	0.104408	low	high	low_high	GSC low_3D high
CGGA_568	IDHwt_nc	1	285	0.141885	0.104596	low	high	low_high	GSC low_3D high
CGGA_1690	IDHwt_nc	1	592	0.129072	0.10475	low	high	low_high	GSC low_3D high
CGGA_1234	IDHwt_nc	1	705	0.149713	0.104781	high	high	high_high	GSC high_3D high
CGGA_710	IDHmut_nc	1	660	0.156954	0.104961	high	high	high_high	GSC high_3D high
CGGA_P401	IDHmut_nc	1	788	0.145248	0.104996	low	high	low_high	GSC low_3D high
CGGA_1575	IDHmut_nc	1	129	0.113196	0.105215	low	high	low_high	GSC low_3D high
CGGA_1057	IDHwt_nc	1	1549	0.0970997	0.105279	low	high	low_high	GSC low_3D high
CGGA_P439	IDHmut_nc	0	661	0.143256	0.10551	low	high	low_high	GSC low_3D high
CGGA_1812	IDHwt_nc	1	780	0.153592	0.10579	high	high	high_high	GSC high_3D high
CGGA_1666	IDHwt	1	249	0.0923626	0.105966	low	high	low_high	GSC low_3D high
CGGA_782	IDHwt_nc	1	289	0.156602	0.106137	high	high	high_high	GSC high_3D high
CGGA_1623	IDHwt_nc	0	1927	0.150975	0.106299	high	high	high_high	GSC high_3D high
CGGA_1285	IDHwt_nc	1	79	0.100095	0.106328	low	high	low_high	GSC low_3D high
CGGA_J042	IDHmut_nc	1	1409	0.171796	0.106595	high	high	high_high	GSC high_3D high
CGGA_1857	IDHwt_nc	1	157	0.120859	0.10698	low	high	low_high	GSC low_3D high
CGGA_1533	IDHwt_nc	1	1217	0.109436	0.107318	low	high	low_high	GSC low_3D high
CGGA_P358	IDHmut_nc	0	808	0.139094	0.107444	low	high	low_high	GSC low_3D high
CGGA_1108	IDHwt_nc	1	684	0.106725	0.107664	low	high	low_high	GSC low_3D high
CGGA_P625	IDHmut_nc	1	161	0.145671	0.107839	low	high	low_high	GSC low_3D high
CGGA_1678	IDHwt	1	657	0.154603	0.108414	high	high	high_high	GSC high_3D high
CGGA_1626	IDHwt_nc	1	696	0.118629	0.108548	low	high	low_high	GSC low_3D high
CGGA_1231	IDHwt_nc	1	2279	0.122259	0.108762	low	high	low_high	GSC low_3D high
CGGA_D56	IDHmut_nc	1	64	0.160615	0.108767	high	high	high_high	GSC high_3D high
CGGA_P610	IDHwt	0	373	0.132254	0.10917	low	high	low_high	GSC low_3D high
CGGA_D02	IDHwt_nc	1	NA	0.111764	0.109316	low	high	low_high	GSC low_3D high
CGGA_777	IDHwt_nc	1	146	0.138556	0.109687	low	high	low_high	GSC low_3D high
CGGA_848	IDHwt_nc	0	239	0.14851	0.110222	high	high	high_high	GSC high_3D high
CGGA_1696	IDHwt	0	1205	0.137539	0.11076	low	high	low_high	GSC low_3D high
CGGA_1106	IDHwt_nc	1	420	0.0876284	0.111246	low	high	low_high	GSC low_3D high
CGGA_1074	IDHwt_nc	1	86	0.139112	0.111268	low	high	low_high	GSC low_3D high
CGGA_1036	IDHwt_nc	1	806	0.0806312	0.112246	low	high	low_high	GSC low_3D high
CGGA_1433	IDHwt_nc	1	394	0.132585	0.112468	low	high	low_high	GSC low_3D high
CGGA_1284	IDHwt_nc	1	97	0.125157	0.112646	low	high	low_high	GSC low_3D high
CGGA_1218	IDHwt_nc	1	286	0.157419	0.11282	high	high	high_high	GSC high_3D high
CGGA_1684	IDHwt_nc	NA	NA	0.116014	0.113103	low	high	low_high	GSC low_3D high
CGGA_P205	IDHwt	1	583	0.12793	0.113264	low	high	low_high	GSC low_3D high
CGGA_1486	IDHwt	1	184	0.116261	0.11344	low	high	low_high	GSC low_3D high
CGGA_2006	IDHmut_nc	1	626	0.146261	0.113491	low	high	low_high	GSC low_3D high
CGGA_P5	IDHmut_nc	1	378	0.128953	0.113617	low	high	low_high	GSC low_3D high
CGGA_1105	IDHmut_nc	1	609	0.130888	0.11366	low	high	low_high	GSC low_3D high
CGGA_1019	IDHwt_nc	1	212	0.13409	0.114044	low	high	low_high	GSC low_3D high
CGGA_1270	IDHwt_nc	1	188	0.127853	0.114507	low	high	low_high	GSC low_3D high
CGGA_1034	IDHwt_nc	1	753	0.180559	0.114786	high	high	high_high	GSC high_3D high
CGGA_1255	IDHwt_nc	1	118	0.00269382	0.115109	low	high	low_high	GSC low_3D high
CGGA_241	IDHmut_nc	0	4478	0.182515	0.115285	high	high	high_high	GSC high_3D high
CGGA_2075	IDHwt_nc	1	266	0.0591509	0.115342	low	high	low_high	GSC low_3D high
CGGA_2008	IDHwt_nc	1	44	0.116656	0.115631	low	high	low_high	GSC low_3D high
CGGA_1451	IDHwt_nc	1	438	0.112637	0.115972	low	high	low_high	GSC low_3D high
CGGA_1434	IDHwt_nc	1	67	0.13244	0.117178	low	high	low_high	GSC low_3D high
CGGA_1811	IDHwt_nc	1	304	0.0928908	0.117193	low	high	low_high	GSC low_3D high
CGGA_1901	IDHwt_nc	1	540	0.0748002	0.117512	low	high	low_high	GSC low_3D high
CGGA_1045	IDHwt_nc	1	348	0.107435	0.117671	low	high	low_high	GSC low_3D high
CGGA_D57	IDHwt_nc	1	766	0.164253	0.117924	high	high	high_high	GSC high_3D high
CGGA_483	IDHwt_nc	1	277	0.0903774	0.118083	low	high	low_high	GSC low_3D high
CGGA_P89	IDHwt_nc	1	294	0.117161	0.118101	low	high	low_high	GSC low_3D high
CGGA_1301	IDHwt_nc	1	239	0.143519	0.118235	low	high	low_high	GSC low_3D high
CGGA_1083	IDHwt_nc	1	450	0.116526	0.118451	low	high	low_high	GSC low_3D high
CGGA_1814	IDHwt_nc	1	221	0.136735	0.118626	low	high	low_high	GSC low_3D high
CGGA_1481	IDHwt	1	131	0.123355	0.119483	low	high	low_high	GSC low_3D high
CGGA_106	IDHwt_nc	0	4697	0.105518	0.119561	low	high	low_high	GSC low_3D high
CGGA_842	IDHwt_nc	1	204	0.097122	0.119699	low	high	low_high	GSC low_3D high
CGGA_2078	IDHwt_nc	1	280	0.143098	0.119934	low	high	low_high	GSC low_3D high
CGGA_1535	IDHmut_nc	1	232	0.0343486	0.120039	low	high	low_high	GSC low_3D high
CGGA_P337	IDHmut_c	1	689	0.171607	0.12006	high	high	high_high	GSC high_3D high
CGGA_1411	IDHwt_nc	1	329	0.139943	0.120425	low	high	low_high	GSC low_3D high
CGGA_1068	IDHmut_nc	1	68	0.173711	0.12051	high	high	high_high	GSC high_3D high
CGGA_1271	IDHwt_nc	1	523	0.141094	0.120835	low	high	low_high	GSC low_3D high
CGGA_D36	IDHwt_nc	1	34	0.0838666	0.120913	low	high	low_high	GSC low_3D high
CGGA_1077	IDHwt_nc	1	591	0.0938437	0.120998	low	high	low_high	GSC low_3D high
CGGA_1658	IDHwt_nc	1	1574	0.0718938	0.121166	low	high	low_high	GSC low_3D high
CGGA_1612	IDHwt_nc	1	718	0.0931019	0.121259	low	high	low_high	GSC low_3D high
CGGA_P499	IDHwt_nc	NA	NA	0.118551	0.12199	low	high	low_high	GSC low_3D high
CGGA_P147	IDHmut_nc	1	863	0.163848	0.122679	high	high	high_high	GSC high_3D high
CGGA_678	IDHwt_nc	1	386	0.163728	0.122916	high	high	high_high	GSC high_3D high
CGGA_P338	IDHwt_nc	0	838	0.154515	0.123367	high	high	high_high	GSC high_3D high
CGGA_1586	IDHwt_nc	1	232	0.110314	0.123574	low	high	low_high	GSC low_3D high
CGGA_1086	IDHwt	1	1977	0.100473	0.123666	low	high	low_high	GSC low_3D high
CGGA_1492	IDHwt_nc	1	268	0.153119	0.124579	high	high	high_high	GSC high_3D high
CGGA_362	IDHmut_c	0	1680	0.120648	0.12471	low	high	low_high	GSC low_3D high
CGGA_1663	IDHwt_nc	1	290	0.075157	0.125174	low	high	low_high	GSC low_3D high
CGGA_P619	IDHwt_nc	0	354	0.144058	0.125455	low	high	low_high	GSC low_3D high
CGGA_616	IDHwt_nc	1	952	0.155417	0.12595	high	high	high_high	GSC high_3D high
CGGA_2088	IDHwt_nc	NA	NA	0.137085	0.126774	low	high	low_high	GSC low_3D high
CGGA_426	IDHwt_nc	1	1560	0.117373	0.1269	low	high	low_high	GSC low_3D high
CGGA_D06	IDHwt_c	1	NA	0.170547	0.127406	high	high	high_high	GSC high_3D high
CGGA_D26	IDHwt_nc	1	263	0.068673	0.128486	low	high	low_high	GSC low_3D high
CGGA_1365	IDHwt	1	253	0.102154	0.128934	low	high	low_high	GSC low_3D high
CGGA_1011	IDHwt_nc	1	109	0.137442	0.128965	low	high	low_high	GSC low_3D high
CGGA_1134	IDHwt_nc	1	59	0.101329	0.129603	low	high	low_high	GSC low_3D high
CGGA_D32	IDHwt_nc	1	358	0.128961	0.129674	low	high	low_high	GSC low_3D high
CGGA_1071	IDHwt_nc	0	3009	0.153644	0.129717	high	high	high_high	GSC high_3D high
CGGA_869	IDHwt_nc	0	537	0.0581296	0.130396	low	high	low_high	GSC low_3D high
CGGA_1972	IDHwt_nc	0	915	0.122579	0.130593	low	high	low_high	GSC low_3D high
CGGA_731	IDHwt_nc	1	503	0.162671	0.130855	high	high	high_high	GSC high_3D high
CGGA_1073	IDHwt_nc	1	270	0.148881	0.130898	high	high	high_high	GSC high_3D high
CGGA_1313	IDHwt_nc	1	379	0.128974	0.131292	low	high	low_high	GSC low_3D high
CGGA_1114	IDHwt_nc	1	460	0.101028	0.132323	low	high	low_high	GSC low_3D high
CGGA_1032	IDHwt	1	643	0.0862641	0.132943	low	high	low_high	GSC low_3D high
CGGA_1498	IDHwt	NA	NA	0.138631	0.133133	low	high	low_high	GSC low_3D high
CGGA_789	IDHwt_nc	1	345	0.134781	0.133466	low	high	low_high	GSC low_3D high
CGGA_P585	IDHwt_nc	0	431	0.151722	0.13491	high	high	high_high	GSC high_3D high
CGGA_2121	IDHmut_nc	1	346	0.133171	0.135357	low	high	low_high	GSC low_3D high
CGGA_1563	IDHwt_nc	0	2043	0.0624042	0.135686	low	high	low_high	GSC low_3D high
CGGA_1480	IDHwt_nc	1	405	0.0872739	0.135922	low	high	low_high	GSC low_3D high
CGGA_1393	IDHwt_nc	1	275	0.140409	0.136008	low	high	low_high	GSC low_3D high
CGGA_859	IDHwt_nc	1	387	0.11742	0.136342	low	high	low_high	GSC low_3D high
CGGA_330	IDHwt_nc	1	1121	0.160974	0.136446	high	high	high_high	GSC high_3D high
CGGA_876	IDHwt_nc	1	159	0.0567565	0.136545	low	high	low_high	GSC low_3D high
CGGA_1049	IDHwt_nc	1	809	0.11876	0.136697	low	high	low_high	GSC low_3D high
CGGA_661	IDHwt_nc	1	NA	0.128511	0.137202	low	high	low_high	GSC low_3D high
CGGA_274	IDHwt_nc	0	610	0.150069	0.137255	high	high	high_high	GSC high_3D high
CGGA_1946	IDHwt_nc	1	142	0.121693	0.137292	low	high	low_high	GSC low_3D high
CGGA_448	IDHwt_nc	1	354	0.124436	0.13852	low	high	low_high	GSC low_3D high
CGGA_D16	IDHwt_nc	1	261	0.0886998	0.138608	low	high	low_high	GSC low_3D high
CGGA_1507	IDHwt_nc	1	715	0.107789	0.139438	low	high	low_high	GSC low_3D high
CGGA_1443	IDHwt_nc	0	2284	0.0407943	0.13953	low	high	low_high	GSC low_3D high
CGGA_P25	IDHwt	1	147	0.0670918	0.140236	low	high	low_high	GSC low_3D high
CGGA_1402	IDHwt_nc	0	2354	0.0907387	0.140754	low	high	low_high	GSC low_3D high
CGGA_1415	IDHwt_nc	0	2338	0.0913534	0.140931	low	high	low_high	GSC low_3D high
CGGA_1976	IDHwt_nc	1	73	-0.00946676	0.14106	low	high	low_high	GSC low_3D high
CGGA_1441	IDHwt_nc	1	1882	0.0839513	0.141172	low	high	low_high	GSC low_3D high
CGGA_1240	IDHwt_nc	1	19	0.0750138	0.141464	low	high	low_high	GSC low_3D high
CGGA_P510	IDHmut_nc	0	549	0.131084	0.143278	low	high	low_high	GSC low_3D high
CGGA_624	IDHwt_nc	1	122	0.136498	0.143875	low	high	low_high	GSC low_3D high
CGGA_1546	IDHwt_nc	1	223	0.0736641	0.143991	low	high	low_high	GSC low_3D high
CGGA_525	IDHwt_nc	1	138	0.121962	0.144725	low	high	low_high	GSC low_3D high
CGGA_802	IDHwt_nc	1	681	0.146733	0.144778	high	high	high_high	GSC high_3D high
CGGA_1001	IDHwt_nc	0	3428	0.127008	0.145164	low	high	low_high	GSC low_3D high
CGGA_604	IDHwt_nc	1	381	0.120255	0.145229	low	high	low_high	GSC low_3D high
CGGA_1338	IDHwt_nc	1	1122	0.104963	0.145938	low	high	low_high	GSC low_3D high
CGGA_605	IDHmut_nc	0	3971	0.0942468	0.147189	low	high	low_high	GSC low_3D high
CGGA_1022	IDHwt_nc	0	518	0.145884	0.147625	low	high	low_high	GSC low_3D high
CGGA_P415	IDHwt_nc	1	195	0.0804406	0.148855	low	high	low_high	GSC low_3D high
CGGA_D35	IDHwt_nc	1	661	0.10162	0.150153	low	high	low_high	GSC low_3D high
CGGA_269	IDHwt_nc	0	2932	0.175101	0.150924	high	high	high_high	GSC high_3D high
CGGA_P143	IDHwt_nc	1	261	0.103034	0.152529	low	high	low_high	GSC low_3D high
CGGA_495	IDHwt	1	295	0.0833012	0.152733	low	high	low_high	GSC low_3D high
CGGA_1551	nonCodel	1	347	0.0528769	0.153387	low	high	low_high	GSC low_3D high
CGGA_1124	IDHwt_nc	1	484	0.0775925	0.153877	low	high	low_high	GSC low_3D high
CGGA_D51	IDHwt_nc	1	135	0.129691	0.154339	low	high	low_high	GSC low_3D high
CGGA_P182	IDHwt_nc	0	1150	0.114986	0.154722	low	high	low_high	GSC low_3D high
CGGA_P160	IDHwt_nc	1	219	0.125672	0.155126	low	high	low_high	GSC low_3D high
CGGA_810	IDHwt_nc	1	551	0.0909704	0.157085	low	high	low_high	GSC low_3D high
CGGA_D37	IDHwt_nc	1	965	0.0835615	0.157801	low	high	low_high	GSC low_3D high
CGGA_1224	IDHwt_nc	1	271	0.0774653	0.157954	low	high	low_high	GSC low_3D high
CGGA_1208	IDHwt_nc	1	161	0.0924987	0.158254	low	high	low_high	GSC low_3D high
CGGA_1342	IDHwt_nc	1	186	0.0644901	0.158911	low	high	low_high	GSC low_3D high
CGGA_1035	IDHwt_nc	1	567	0.0651892	0.15926	low	high	low_high	GSC low_3D high
CGGA_1706	IDHwt_nc	0	1688	0.0488065	0.159753	low	high	low_high	GSC low_3D high
CGGA_1015	IDHwt_nc	1	164	0.0306806	0.161965	low	high	low_high	GSC low_3D high
CGGA_135	IDHwt_nc	1	1924	0.105518	0.166759	low	high	low_high	GSC low_3D high
CGGA_1503	IDHwt	1	777	0.0954943	0.166926	low	high	low_high	GSC low_3D high
CGGA_1069	IDHmut_nc	NA	NA	0.101875	0.167215	low	high	low_high	GSC low_3D high
CGGA_318	IDHwt_nc	1	222	0.0636401	0.168587	low	high	low_high	GSC low_3D high
CGGA_703	IDHmut_nc	1	1355	0.0450419	0.168644	low	high	low_high	GSC low_3D high
CGGA_P31	IDHwt_nc	0	1514	0.126563	0.174568	low	high	low_high	GSC low_3D high
CGGA_1177	IDHwt_nc	1	449	0.0663947	0.17886	low	high	low_high	GSC low_3D high
CGGA_1262	IDHwt	1	166	0.0892803	0.1907	low	high	low_high	GSC low_3D high
CGGA_P7	IDHwt_nc	1	110	0.0528475	0.201887	low	high	low_high	GSC low_3D high
